# Supplementary material for: Unveiling Small Non‐Coding RNA Dynamics During Recombinant Adeno‐Associated Virus Production
Source: Biotechnol J. 2025 Aug 6;20(8):e70092. doi: 10.1002/biot.70092 (PMC12329270; doi:10.1002/biot.70092)
Supplement: Supplementary file 6 — Supporting File 6: biot70092‐sup‐0006‐TableS2A.pdf [file BIOT-20-e70092-s003.xlsx]

## Sheet: Tabelle1
up-regulated (FC<1.5)	down-regulated (FC<0.67)
hsa-miR-4485	hsa-miR-7977
hsa-miR-4463	hsa-miR-4454
hsa-miR-6723-5p	hsa-miR-7641
hsa-miR-215-5p	hsa-miR-7975
hsa-miR-4417	hsa-miR-5100
hsa-miR-494-3p	hsa-miR-1303
hsa-miR-891a-5p	hsa-miR-3935
hsa-miR-6824-5p	hsa-miR-7150
hsa-miR-7110-5p	hsa-miR-1202
hsa-miR-212-3p	hsa-miR-652-5p
hsa-miR-196b-3p	hsa-miR-642a-3p
hsa-miR-7845-5p	hsa-miR-6780b-5p
hsa-miR-3682-3p	hsa-miR-6126
hsa-miR-4717-3p	hsa-miR-188-5p
hsa-miR-1293	hsa-miR-1287-5p
hsa-miR-3162-5p	hsa-miR-628-3p
hsa-miR-6871-5p	hsa-miR-4521
hsa-miR-5001-3p	hsa-miR-4443
hsa-miR-550b-2-5p	hsa-miR-744-5p
hsa-miR-7641	hsa-miR-28-3p
hsa-miR-1207-5p	hsa-miR-500a-5p
hsa-miR-1185-1-3p	hsa-miR-424-3p
hsa-miR-4498	hsa-miR-149-5p
hsa-miR-4701-3p	hsa-miR-769-5p
hsa-miR-135a-3p	hsa-miR-660-5p
hsa-miR-6856-5p	hsa-miR-4484
hsa-miR-6792-5p	hsa-miR-296-3p
hsa-miR-6781-5p	hsa-miR-339-3p
hsa-miR-3175	hsa-miR-301a-3p
hsa-miR-4655-5p	hsa-miR-615-3p
hsa-miR-4721	hsa-miR-92b-3p
hsa-miR-6870-5p	hsa-miR-193b-3p
hsa-miR-371a-5p	hsa-miR-99b-5p
hsa-miR-1273f	hsa-miR-501-3p
hsa-miR-665	hsa-miR-361-5p
hsa-miR-6757-5p	hsa-miR-671-3p
hsa-miR-664b-5p	hsa-miR-1226-3p
hsa-miR-7851-3p	hsa-miR-210-3p
hsa-miR-4449	hsa-miR-187-3p
hsa-miR-378d	hsa-miR-22-3p
hsa-miR-4322	hsa-miR-27a-3p
hsa-miR-6813-5p	hsa-miR-24-3p
hsa-miR-1246	hsa-miR-421
hsa-miR-6132	hsa-miR-18a-5p
hsa-miR-3622a-5p	hsa-miR-106b-5p
hsa-miR-4535	hsa-miR-99b-3p
hsa-miR-6845-5p	hsa-miR-425-3p
hsa-miR-6848-5p	hsa-miR-345-5p
hsa-miR-7106-5p	hsa-miR-15a-5p
hsa-miR-1273g-3p	hsa-miR-330-3p
hsa-miR-6087	hsa-miR-532-5p
hsa-let-7f-5p	hsa-miR-138-5p
hsa-miR-150-3p	hsa-miR-589-3p
hsa-miR-211-3p	hsa-miR-574-3p
hsa-miR-6782-5p	hsa-miR-708-5p
hsa-miR-4732-5p	hsa-miR-935
hsa-miR-3195	hsa-miR-500a-3p
hsa-miR-664b-3p	hsa-miR-362-5p
hsa-miR-1290	hsa-miR-1301-3p
hsa-miR-4299	hsa-miR-129-2-3p
hsa-let-7d-5p	hsa-miR-502-3p
hsa-miR-4505	hsa-miR-760
hsa-miR-1273h-5p	hsa-miR-766-3p
hsa-miR-1587	hsa-miR-671-5p
hsa-miR-6860	hsa-miR-652-3p
hsa-miR-1306-3p	hsa-miR-425-5p
hsa-miR-6777-5p	hsa-miR-26a-5p
hsa-miR-4497	hsa-miR-3200-3p
hsa-miR-4492	hsa-miR-107
hsa-miR-3154	hsa-miR-342-3p
hsa-miR-149-3p	hsa-miR-324-5p
hsa-miR-4749-5p	hsa-miR-7162-3p
hsa-miR-2392	hsa-miR-125b-5p
hsa-miR-1909-3p	hsa-miR-23a-3p
hsa-miR-3173-3p	hsa-miR-181b-5p
hsa-miR-4487	hsa-miR-23b-3p
hsa-miR-3200-5p	hsa-miR-185-5p
hsa-miR-4667-5p	hsa-miR-1307-3p
hsa-miR-637	hsa-miR-191-5p
hsa-miR-4688	hsa-miR-1180-3p
hsa-miR-5572	hsa-miR-339-5p
hsa-miR-4649-5p	hsa-miR-532-3p
hsa-miR-1236-5p	hsa-miR-125a-5p
hsa-miR-6510-5p	hsa-miR-423-3p
hsa-miR-1247-3p	hsa-miR-27b-3p
hsa-miR-342-5p	hsa-miR-221-3p
hsa-miR-6808-5p	hsa-miR-31-5p
hsa-miR-3651	hsa-miR-103a-3p
hsa-miR-936	hsa-miR-17-5p
hsa-miR-550a-3-5p	hsa-miR-99a-5p
hsa-miR-6780b-5p	hsa-miR-197-3p
hsa-miR-6126	hsa-miR-93-3p
hsa-miR-6088	hsa-miR-766-5p
hsa-miR-4433-3p	hsa-miR-30a-3p
hsa-miR-4728-5p	hsa-miR-196b-3p
hsa-miR-6722-3p	hsa-miR-30b-3p
hsa-miR-4656	hsa-miR-346
hsa-miR-3656	hsa-miR-1260b
hsa-miR-1343-5p	hsa-miR-126-3p
hsa-miR-1228-5p	hsa-miR-328-3p
hsa-miR-1237-5p	hsa-miR-4485
hsa-miR-4530	hsa-miR-497-5p
hsa-miR-6794-5p	hsa-miR-4684-3p
hsa-miR-7704	hsa-miR-1269b
hsa-miR-762	hsa-miR-619-5p
hsa-miR-6786-5p	hsa-miR-375
hsa-miR-6798-5p	hsa-miR-92a-1-5p
hsa-miR-6803-5p	hsa-miR-4306
hsa-miR-328-5p	hsa-miR-193b-5p
hsa-miR-5787	hsa-miR-374b-5p
hsa-miR-1268a	hsa-miR-125a-3p
hsa-miR-3197	hsa-miR-422a
hsa-miR-6880-5p	hsa-miR-4458
hsa-miR-6768-5p	hsa-miR-10a-5p
hsa-miR-7150	hsa-miR-505-5p
hsa-miR-1202	hsa-miR-2110
hsa-miR-3687	hsa-miR-941
hsa-miR-642a-3p	hsa-miR-15b-5p
hsa-miR-4763-3p	hsa-miR-1306-5p
hsa-miR-6821-5p	hsa-miR-501-5p
hsa-miR-3679-5p	hsa-miR-491-5p
hsa-miR-3188	hsa-miR-6769a-5p
hsa-miR-8063	hsa-miR-484
hsa-miR-6879-5p	hsa-miR-6511a-3p
hsa-miR-6840-3p	hsa-miR-4253
hsa-miR-4689	hsa-miR-16-5p
hsa-miR-5196-5p	hsa-miR-19b-3p
hsa-miR-6891-5p	hsa-miR-128-3p
hsa-miR-575	hsa-miR-18b-5p
hsa-miR-92b-5p	hsa-miR-183-3p
hsa-miR-1229-5p	hsa-miR-641
hsa-miR-6716-5p	hsa-miR-20b-5p
hsa-miR-6749-5p	hsa-miR-500b-3p
hsa-miR-6508-5p	hsa-miR-181d-5p
hsa-miR-4725-3p	hsa-miR-589-5p
hsa-miR-6784-5p	hsa-miR-1296-5p
hsa-miR-937-5p	hsa-miR-1244
hsa-miR-8089
hsa-miR-1225-5p
hsa-miR-4665-5p
hsa-miR-6724-5p
hsa-miR-4433b-3p
hsa-miR-4634
hsa-miR-6802-5p
hsa-miR-3621
hsa-miR-6743-5p
hsa-miR-1268b
hsa-miR-1233-5p
