# Supplementary material for: Unveiling Small Non‐Coding RNA Dynamics During Recombinant Adeno‐Associated Virus Production
Source: Biotechnol J. 2025 Aug 6;20(8):e70092. doi: 10.1002/biot.70092 (PMC12329270; doi:10.1002/biot.70092)
Supplement: Supplementary file 7 — Supporting File 7: biot70092‐sup‐0007‐TableS2B.pdf [file BIOT-20-e70092-s004.xlsx]

## Sheet: Tabelle1
up-regulated (FC<1.5)	down-regulated (FC<0.67)
hsa-miR-1908-5p	hsa-miR-181b-5p
hsa-miR-665	hsa-miR-196b-5p
hsa-miR-637	hsa-miR-361-5p
hsa-miR-5739	hsa-miR-502-3p
hsa-miR-3622a-5p	hsa-miR-30c-5p
hsa-miR-4646-5p	hsa-miR-194-5p
hsa-miR-6856-5p	hsa-miR-455-3p
hsa-miR-1273h-5p	hsa-miR-185-5p
hsa-miR-1246	hsa-miR-26a-5p
hsa-miR-1273g-3p	hsa-miR-193b-3p
hsa-miR-6776-5p	hsa-miR-652-3p
hsa-miR-6785-5p	hsa-miR-339-5p
hsa-miR-6781-5p	hsa-miR-7975
hsa-miR-1587	hsa-miR-6126
hsa-miR-6816-5p	hsa-miR-99b-5p
hsa-miR-6787-5p	hsa-miR-4459
hsa-miR-4655-5p	hsa-miR-378a-3p
hsa-miR-211-3p	hsa-miR-15a-5p
hsa-miR-4433-3p	hsa-miR-505-5p
hsa-miR-6824-5p	hsa-miR-23b-3p
hsa-miR-4721	hsa-miR-296-3p
hsa-miR-939-5p	hsa-miR-4443
hsa-miR-328-5p	hsa-miR-7977
hsa-miR-4299	hsa-miR-192-5p
hsa-miR-4449	hsa-miR-766-3p
hsa-miR-4800-3p	hsa-miR-532-5p
hsa-miR-4788	hsa-miR-330-3p
hsa-miR-1228-5p	hsa-miR-128-3p
hsa-miR-1281	hsa-miR-671-3p
hsa-miR-150-3p	hsa-miR-6780b-5p
hsa-miR-4690-5p	hsa-miR-769-3p
hsa-miR-7851-3p	hsa-miR-7107-5p
hsa-miR-6860	hsa-miR-378c
hsa-miR-7845-5p	hsa-miR-1275
hsa-miR-371a-5p	hsa-miR-100-5p
hsa-miR-6754-5p	hsa-miR-660-5p
hsa-miR-4463	hsa-miR-22-3p
hsa-miR-6132	hsa-miR-2110
hsa-miR-7110-5p	hsa-miR-331-3p
hsa-miR-4667-5p	hsa-miR-187-3p
hsa-miR-494-3p	hsa-miR-3200-3p
hsa-miR-149-3p	hsa-miR-151a-5p
hsa-miR-6825-5p	hsa-miR-4454
hsa-miR-6848-5p	hsa-miR-501-5p
hsa-miR-664b-5p	hsa-miR-503-5p
hsa-miR-1202	hsa-miR-28-3p
hsa-miR-4749-5p	hsa-miR-769-5p
hsa-miR-4535	hsa-miR-10a-5p
hsa-miR-6802-5p	hsa-miR-19a-3p
hsa-miR-3175	hsa-miR-671-5p
hsa-miR-4710	hsa-miR-5006-5p
hsa-miR-7641	hsa-miR-107
hsa-miR-1268a	hsa-miR-99b-3p
hsa-miR-3180-3p	hsa-miR-17-5p
hsa-miR-4750-5p	hsa-miR-320a
hsa-miR-6799-5p	hsa-miR-18a-3p
hsa-miR-642a-3p	hsa-miR-339-3p
hsa-miR-6845-5p	hsa-miR-7109-5p
hsa-miR-936	hsa-miR-7162-3p
hsa-miR-6075	hsa-miR-500b-3p
hsa-miR-4505	hsa-miR-3613-5p
hsa-miR-6813-5p	hsa-miR-93-5p
hsa-miR-1273f	hsa-miR-766-5p
hsa-miR-23a-5p	hsa-miR-324-5p
hsa-miR-3162-5p	hsa-miR-629-3p
hsa-miR-6871-5p	hsa-miR-491-5p
hsa-miR-4717-3p	hsa-miR-10b-5p
hsa-miR-891a-5p	hsa-miR-8060
hsa-miR-4687-3p	hsa-miR-6865-5p
hsa-miR-371b-5p	hsa-miR-500a-5p
hsa-miR-215-5p	hsa-miR-652-5p
hsa-miR-4763-3p	hsa-miR-4684-3p
hsa-miR-5189-5p	hsa-miR-1307-3p
hsa-miR-8063	hsa-miR-422a
hsa-miR-6771-5p	hsa-miR-30b-5p
hsa-miR-7704	hsa-miR-589-3p
hsa-miR-4270	hsa-miR-140-3p
hsa-miR-6840-3p	hsa-miR-484
hsa-miR-1207-5p	hsa-miR-181d-5p
hsa-miR-1233-5p	hsa-miR-28-5p
hsa-miR-1225-5p	hsa-miR-138-5p
hsa-miR-6891-5p	hsa-miR-106a-5p
hsa-miR-4739	hsa-miR-103a-3p
hsa-miR-7150	hsa-miR-4298
hsa-miR-1290	hsa-miR-345-5p
hsa-miR-6780b-5p	hsa-miR-27a-3p
hsa-miR-4725-3p	hsa-miR-210-3p
hsa-miR-933	hsa-miR-191-5p
hsa-miR-6721-5p	hsa-miR-4484
hsa-miR-6728-5p	hsa-miR-30e-3p
hsa-miR-575	hsa-let-7f-5p
hsa-miR-6126	hsa-miR-378i
hsa-miR-6869-5p	hsa-miR-221-3p
hsa-miR-5572	hsa-miR-30a-5p
hsa-miR-6508-5p	hsa-miR-218-5p
hsa-miR-6756-5p	hsa-miR-30b-3p
hsa-miR-3687	hsa-miR-320b
hsa-miR-6749-5p	hsa-miR-5100
hsa-miR-6829-5p	hsa-miR-18b-5p
hsa-miR-6861-5p	hsa-miR-17-3p
hsa-miR-92b-5p	hsa-miR-320e
hsa-miR-6782-5p	hsa-miR-193a-5p
hsa-miR-4281	hsa-miR-425-3p
hsa-miR-6784-5p	hsa-miR-532-3p
hsa-miR-3124-5p	hsa-miR-1269b
hsa-miR-6792-5p	hsa-miR-3609
hsa-miR-1229-5p	hsa-miR-346
	hsa-miR-197-5p
	hsa-miR-20a-5p
	hsa-miR-550a-3p
	hsa-miR-148b-3p
	hsa-miR-500a-3p
	hsa-miR-760
	hsa-miR-4485
	hsa-miR-1296-5p
	hsa-miR-301a-3p
