# Supplementary material for: Unveiling Small Non‐Coding RNA Dynamics During Recombinant Adeno‐Associated Virus Production
Source: Biotechnol J. 2025 Aug 6;20(8):e70092. doi: 10.1002/biot.70092 (PMC12329270; doi:10.1002/biot.70092)
Supplement: Supplementary file 8 — Supporting File 8: biot70092‐sup‐0008‐TableS2C.pdf [file BIOT-20-e70092-s009.xlsx]

## Sheet: Tabelle1
miRNA	GO: viral process
hsa-miR-361-5p	yes
hsa-miR-3162-5p	yes
hsa-miR-502-3p	yes
hsa-miR-6871-5p	yes
hsa-miR-665	yes
hsa-miR-637	yes
hsa-miR-3622a-5p	-
hsa-miR-221-3p	yes
hsa-miR-4717-3p	yes
hsa-miR-185-5p	yes
hsa-miR-17-5p	yes
hsa-miR-652-3p	yes
hsa-miR-1233-5p	yes
hsa-miR-6891-5p	yes
hsa-miR-1273g-3p	-
hsa-miR-500b-3p	yes
hsa-miR-23b-3p	yes
hsa-miR-4655-5p	-
hsa-miR-324-5p	yes
hsa-miR-1290	yes
hsa-miR-18b-5p	yes
hsa-miR-6824-5p	yes
hsa-miR-671-3p	yes
hsa-miR-6780b-5p	yes
hsa-miR-2110	yes
hsa-miR-328-5p	yes
hsa-miR-4299	yes
hsa-miR-4454	yes
hsa-miR-28-3p	yes
hsa-miR-425-3p	yes
hsa-miR-10a-5p	yes
hsa-miR-1228-5p	yes
hsa-miR-500a-5p	yes
hsa-miR-532-3p	yes
hsa-miR-150-3p	yes
hsa-miR-7851-3p	yes
hsa-miR-6860	yes
hsa-miR-371a-5p	yes
hsa-miR-422a	yes
hsa-miR-4463	yes
hsa-miR-193b-3p	yes
hsa-miR-6132	yes
hsa-miR-589-3p	yes
hsa-miR-575	yes
hsa-miR-7110-5p	yes
hsa-miR-7975	-
hsa-miR-6126	yes
hsa-miR-99b-5p	yes
hsa-miR-4667-5p	yes
hsa-miR-494-3p	yes
hsa-miR-6508-5p	yes
hsa-miR-181d-5p	yes
hsa-miR-4443	yes
hsa-miR-664b-5p	-
hsa-miR-4749-5p	yes
hsa-miR-766-3p	yes
hsa-miR-6749-5p	yes
hsa-miR-330-3p	yes
hsa-miR-128-3p	yes
hsa-miR-215-5p	yes
hsa-miR-138-5p	yes
hsa-miR-92b-5p	yes
hsa-miR-3175	yes
hsa-miR-1268a	-
hsa-miR-6784-5p	yes
hsa-miR-8063	yes
hsa-miR-760	yes
hsa-miR-103a-3p	yes
hsa-miR-501-5p	yes
hsa-miR-345-5p	yes
hsa-miR-769-5p	yes
hsa-miR-642a-3p	-
hsa-miR-1229-5p	yes
hsa-miR-6845-5p	yes
hsa-miR-7704	yes
hsa-miR-4505	yes
hsa-miR-6813-5p	yes
hsa-miR-1273f	-
hsa-miR-181b-5p	yes
hsa-miR-6840-3p	yes
hsa-let-7f-5p	yes
hsa-miR-26a-5p	yes
hsa-miR-99b-3p	yes
hsa-miR-1207-5p	yes
hsa-miR-1225-5p	yes
hsa-miR-6856-5p	yes
hsa-miR-339-5p	yes
hsa-miR-339-3p	yes
hsa-miR-1273h-5p	yes
hsa-miR-1246	yes
hsa-miR-7162-3p	yes
hsa-miR-30b-3p	yes
hsa-miR-505-5p	yes
hsa-miR-6781-5p	yes
hsa-miR-1587	yes
hsa-miR-7977	yes
hsa-miR-766-5p	yes
hsa-miR-211-3p	yes
hsa-miR-7150	yes
hsa-miR-4433-3p	-
hsa-miR-5100	yes
hsa-miR-4721	yes
hsa-miR-4763-3p	yes
hsa-miR-491-5p	yes
hsa-miR-660-5p	yes
hsa-miR-187-3p	yes
hsa-miR-4449	-
hsa-miR-3200-3p	yes
hsa-miR-107	yes
hsa-miR-652-5p	yes
hsa-miR-4725-3p	yes
hsa-miR-4684-3p	yes
hsa-miR-7845-5p	yes
hsa-miR-1269b	yes
hsa-miR-1307-3p	yes
hsa-miR-891a-5p	-
hsa-miR-5572	yes
hsa-miR-15a-5p	yes
hsa-miR-484	yes
hsa-miR-149-3p	yes
hsa-miR-296-3p	yes
hsa-miR-6848-5p	yes
hsa-miR-1202	yes
hsa-miR-346	yes
hsa-miR-3687	-
hsa-miR-532-5p	yes
hsa-miR-4535	yes
hsa-miR-6802-5p	yes
hsa-miR-6782-5p	yes
hsa-miR-500a-3p	yes
hsa-miR-7641	-
hsa-miR-22-3p	yes
hsa-miR-4485	-
hsa-miR-1296-5p	yes
hsa-miR-301a-3p	yes
hsa-miR-27a-3p	yes
hsa-miR-6792-5p	yes
hsa-miR-671-5p	yes
hsa-miR-936	yes
hsa-miR-210-3p	yes
hsa-miR-4484	yes
hsa-miR-191-5p	yes
