# Supplementary material for: Unveiling Small Non‐Coding RNA Dynamics During Recombinant Adeno‐Associated Virus Production
Source: Biotechnol J. 2025 Aug 6;20(8):e70092. doi: 10.1002/biot.70092 (PMC12329270; doi:10.1002/biot.70092)
Supplement: Supplementary file 9 — Supporting File 9: biot70092‐sup‐0009‐TableS3.xlsx [file BIOT-20-e70092-s007.xlsx]

## Sheet: Cluster 1_Decrease
miRNA IDs	miRNA Names	Target Gene IDs	Target Gene Names	Targets Resource	GO:0006913~nucleocytoplasmic transport	GO:0045087~innate immune response	GO:0051607~defense response to virus
MIMAT0000101	hsa-miR-103a-3p	ENSG00000244509	APOBEC3C	TarBase v8.0	#N/A	APOBEC3C	APOBEC3C
MIMAT0000101	hsa-miR-103a-3p	ENSG00000126581	BECN1	TarBase v8.0	#N/A	#N/A	BECN1
MIMAT0000101	hsa-miR-103a-3p	ENSG00000176171	BNIP3	TarBase v8.0	#N/A	#N/A	BNIP3
MIMAT0000430	hsa-miR-103a-3p	ENSG00000187908	DMBT1	TarBase v8.0	#N/A	DMBT1	DMBT1
MIMAT0000068	hsa-miR-103a-3p	ENSG00000128829	EIF2AK4	TarBase v8.0	#N/A	#N/A	EIF2AK4
MIMAT0000070	hsa-miR-103a-3p	ENSG00000168040	FADD	TarBase v8.0	#N/A	FADD	FADD
MIMAT0000070	hsa-miR-103a-3p	ENSG00000145907	G3BP1	TarBase v8.0	#N/A	G3BP1	G3BP1
MIMAT0000077	hsa-miR-103a-3p	ENSG00000155363	MOV10	TarBase v8.0	#N/A	#N/A	MOV10
MIMAT0000418	hsa-miR-103a-3p	ENSG00000091592	NLRP1	TarBase v8.0	#N/A	NLRP1	NLRP1
MIMAT0000761	hsa-miR-103a-3p	ENSG00000170581	STAT2	TarBase v8.0	#N/A	#N/A	STAT2
MIMAT0004773	hsa-miR-103a-3p	ENSG00000198933	TBKBP1	TarBase v8.0	#N/A	#N/A	TBKBP1
MIMAT0003888	hsa-miR-103a-3p	ENSG00000015171	ZMYND11	TarBase v8.0	#N/A	#N/A	ZMYND11
MIMAT0000101	hsa-miR-103a-3p	ENSG00000132466	ANKRD17	TarBase v8.0	#N/A	ANKRD17	#N/A
MIMAT0000101	hsa-miR-103a-3p	ENSG00000108561	C1QBP	TarBase v8.0	#N/A	C1QBP	#N/A
MIMAT0000101	hsa-miR-103a-3p	ENSG00000196352	CD55	TarBase v8.0	#N/A	CD55	#N/A
MIMAT0000101	hsa-miR-103a-3p	ENSG00000215301	DDX3X	TarBase v8.0	#N/A	DDX3X	#N/A
MIMAT0000101	hsa-miR-103a-3p	ENSG00000135829	DHX9	TarBase v8.0	#N/A	DHX9	#N/A
MIMAT0000101	hsa-miR-103a-3p	ENSG00000138757	G3BP2	TarBase v8.0	#N/A	G3BP2	#N/A
MIMAT0000101	hsa-miR-103a-3p	ENSG00000205339	IPO7	TarBase v8.0	#N/A	IPO7	#N/A
MIMAT0000101	hsa-miR-103a-3p	ENSG00000184216	IRAK1	TarBase v8.0	#N/A	IRAK1	#N/A
MIMAT0000101	hsa-miR-103a-3p	ENSG00000160703	NLRX1	TarBase v8.0	#N/A	NLRX1	#N/A
MIMAT0000101	hsa-miR-103a-3p	ENSG00000140464	PML	TarBase v8.0	#N/A	PML	#N/A
MIMAT0000101	hsa-miR-103a-3p	ENSG00000157873	TNFRSF14	TarBase v8.0	#N/A	TNFRSF14	#N/A
MIMAT0000101	hsa-miR-103a-3p	ENSG00000198492	YTHDF2	TarBase v8.0	#N/A	YTHDF2	#N/A
MIMAT0000101	hsa-miR-103a-3p	ENSG00000003402	CFLAR	TarBase v8.0	#N/A	#N/A	#N/A
MIMAT0000101	hsa-miR-103a-3p	ENSG00000005339	CREBBP	TarBase v8.0	#N/A	#N/A	#N/A
MIMAT0000101	hsa-miR-103a-3p	ENSG00000025800	KPNA6	TarBase v8.0	#N/A	#N/A	#N/A
MIMAT0000101	hsa-miR-103a-3p	ENSG00000061676	NCKAP1	TarBase v8.0	#N/A	#N/A	#N/A
MIMAT0000101	hsa-miR-103a-3p	ENSG00000065427	KARS1	TarBase v8.0	#N/A	#N/A	#N/A
MIMAT0000101	hsa-miR-103a-3p	ENSG00000065526	SPEN	TarBase v8.0	#N/A	#N/A	#N/A
MIMAT0000101	hsa-miR-103a-3p	ENSG00000065883	CDK13	TarBase v8.0	#N/A	#N/A	#N/A
MIMAT0000101	hsa-miR-103a-3p	ENSG00000067182	TNFRSF1A	TarBase v8.0	#N/A	#N/A	#N/A
MIMAT0000101	hsa-miR-103a-3p	ENSG00000072274	TFRC	TarBase v8.0	#N/A	#N/A	#N/A
MIMAT0000101	hsa-miR-103a-3p	ENSG00000073060	SCARB1	TarBase v8.0	#N/A	#N/A	#N/A
MIMAT0000101	hsa-miR-103a-3p	ENSG00000058804	NDC1	TarBase v8.0	NDC1	#N/A	#N/A
MIMAT0000101	hsa-miR-103a-3p	ENSG00000075785	RAB7A	TarBase v8.0	#N/A	#N/A	#N/A
MIMAT0000101	hsa-miR-103a-3p	ENSG00000076248	UNG	TarBase v8.0	#N/A	#N/A	#N/A
MIMAT0000101	hsa-miR-103a-3p	ENSG00000077942	FBLN1	TarBase v8.0	#N/A	#N/A	#N/A
MIMAT0000101	hsa-miR-103a-3p	ENSG00000080603	SRCAP	TarBase v8.0	#N/A	#N/A	#N/A
MIMAT0000101	hsa-miR-103a-3p	ENSG00000080824	HSP90AA1	TarBase v8.0	#N/A	#N/A	#N/A
MIMAT0000101	hsa-miR-103a-3p	ENSG00000080839	RBL1	TarBase v8.0	#N/A	#N/A	#N/A
MIMAT0000101	hsa-miR-103a-3p	ENSG00000082258	CCNT2	TarBase v8.0	#N/A	#N/A	#N/A
MIMAT0000101	hsa-miR-103a-3p	ENSG00000083312	TNPO1	TarBase v8.0	#N/A	#N/A	#N/A
MIMAT0000101	hsa-miR-103a-3p	ENSG00000085832	EPS15	TarBase v8.0	#N/A	#N/A	#N/A
MIMAT0000101	hsa-miR-103a-3p	ENSG00000089902	RCOR1	TarBase v8.0	#N/A	#N/A	#N/A
MIMAT0000101	hsa-miR-103a-3p	ENSG00000094916	CBX5	TarBase v8.0	#N/A	#N/A	#N/A
MIMAT0000101	hsa-miR-103a-3p	ENSG00000100385	IL2RB	TarBase v8.0	#N/A	#N/A	#N/A
MIMAT0000101	hsa-miR-103a-3p	ENSG00000100403	ZC3H7B	TarBase v8.0	#N/A	#N/A	#N/A
MIMAT0000101	hsa-miR-103a-3p	ENSG00000100804	PSMB5	TarBase v8.0	#N/A	#N/A	#N/A
MIMAT0000101	hsa-miR-103a-3p	ENSG00000101412	E2F1	TarBase v8.0	#N/A	#N/A	#N/A
MIMAT0000101	hsa-miR-103a-3p	ENSG00000101868	POLA1	TarBase v8.0	#N/A	#N/A	#N/A
MIMAT0000101	hsa-miR-103a-3p	ENSG00000101945	SUV39H1	TarBase v8.0	#N/A	#N/A	#N/A
MIMAT0000101	hsa-miR-103a-3p	ENSG00000102226	USP11	TarBase v8.0	#N/A	#N/A	#N/A
MIMAT0000101	hsa-miR-103a-3p	ENSG00000104517	UBR5	TarBase v8.0	#N/A	#N/A	#N/A
MIMAT0000101	hsa-miR-103a-3p	ENSG00000105281	SLC1A5	TarBase v8.0	#N/A	#N/A	#N/A
MIMAT0000101	hsa-miR-103a-3p	ENSG00000107862	GBF1	TarBase v8.0	#N/A	#N/A	#N/A
MIMAT0000101	hsa-miR-103a-3p	ENSG00000108094	CUL2	TarBase v8.0	#N/A	#N/A	#N/A
MIMAT0000101	hsa-miR-103a-3p	ENSG00000108424	KPNB1	TarBase v8.0	#N/A	#N/A	#N/A
MIMAT0000101	hsa-miR-103a-3p	ENSG00000109111	SUPT6H	TarBase v8.0	#N/A	#N/A	#N/A
MIMAT0000101	hsa-miR-103a-3p	ENSG00000109670	FBXW7	TarBase v8.0	#N/A	#N/A	#N/A
MIMAT0000101	hsa-miR-103a-3p	ENSG00000110400	NECTIN1	TarBase v8.0	#N/A	#N/A	#N/A
MIMAT0000101	hsa-miR-103a-3p	ENSG00000111057	KRT18	TarBase v8.0	#N/A	#N/A	#N/A
MIMAT0000101	hsa-miR-103a-3p	ENSG00000111321	LTBR	TarBase v8.0	#N/A	#N/A	#N/A
MIMAT0000101	hsa-miR-103a-3p	ENSG00000111652	COPS7A	TarBase v8.0	#N/A	#N/A	#N/A
MIMAT0000101	hsa-miR-103a-3p	ENSG00000111802	TDP2	TarBase v8.0	#N/A	#N/A	#N/A
MIMAT0000101	hsa-miR-103a-3p	ENSG00000112130	RNF8	TarBase v8.0	#N/A	#N/A	#N/A
MIMAT0000101	hsa-miR-103a-3p	ENSG00000114030	KPNA1	TarBase v8.0	#N/A	#N/A	#N/A
MIMAT0000101	hsa-miR-103a-3p	ENSG00000114867	EIF4G1	TarBase v8.0	#N/A	#N/A	#N/A
MIMAT0000101	hsa-miR-103a-3p	ENSG00000118257	NRP2	TarBase v8.0	#N/A	#N/A	#N/A
MIMAT0000101	hsa-miR-103a-3p	ENSG00000118260	CREB1	TarBase v8.0	#N/A	#N/A	#N/A
MIMAT0000101	hsa-miR-103a-3p	ENSG00000118900	UBN1	TarBase v8.0	#N/A	#N/A	#N/A
MIMAT0000101	hsa-miR-103a-3p	ENSG00000121594	CD80	TarBase v8.0	#N/A	#N/A	#N/A
MIMAT0000101	hsa-miR-103a-3p	ENSG00000122566	HNRNPA2B1	TarBase v8.0	#N/A	#N/A	#N/A
MIMAT0000101	hsa-miR-103a-3p	ENSG00000126214	KLC1	TarBase v8.0	#N/A	#N/A	#N/A
MIMAT0000101	hsa-miR-103a-3p	ENSG00000181163	NPM1	TarBase v8.0	NPM1	#N/A	#N/A
MIMAT0000101	hsa-miR-103a-3p	ENSG00000127481	UBR4	TarBase v8.0	#N/A	#N/A	#N/A
MIMAT0000101	hsa-miR-103a-3p	ENSG00000128016	ZFP36	TarBase v8.0	#N/A	#N/A	#N/A
MIMAT0000101	hsa-miR-103a-3p	ENSG00000129083	COPB1	TarBase v8.0	#N/A	#N/A	#N/A
MIMAT0000101	hsa-miR-103a-3p	ENSG00000129315	CCNT1	TarBase v8.0	#N/A	#N/A	#N/A
MIMAT0000101	hsa-miR-103a-3p	ENSG00000131242	RAB11FIP4	TarBase v8.0	#N/A	#N/A	#N/A
MIMAT0000101	hsa-miR-103a-3p	ENSG00000131773	KHDRBS3	TarBase v8.0	#N/A	#N/A	#N/A
MIMAT0000101	hsa-miR-103a-3p	ENSG00000132646	PCNA	TarBase v8.0	#N/A	#N/A	#N/A
MIMAT0000101	hsa-miR-103a-3p	ENSG00000133318	RTN3	TarBase v8.0	#N/A	#N/A	#N/A
MIMAT0000101	hsa-miR-103a-3p	ENSG00000134352	IL6ST	TarBase v8.0	#N/A	#N/A	#N/A
MIMAT0000101	hsa-miR-103a-3p	ENSG00000135341	MAP3K7	TarBase v8.0	#N/A	#N/A	#N/A
MIMAT0000101	hsa-miR-103a-3p	ENSG00000135480	KRT7	TarBase v8.0	#N/A	#N/A	#N/A
MIMAT0000101	hsa-miR-103a-3p	ENSG00000135486	HNRNPA1	TarBase v8.0	#N/A	#N/A	#N/A
MIMAT0000101	hsa-miR-103a-3p	ENSG00000135679	MDM2	TarBase v8.0	#N/A	#N/A	#N/A
MIMAT0000101	hsa-miR-103a-3p	ENSG00000137076	TLN1	TarBase v8.0	#N/A	#N/A	#N/A
MIMAT0000101	hsa-miR-103a-3p	ENSG00000139842	CUL4A	TarBase v8.0	#N/A	#N/A	#N/A
MIMAT0000101	hsa-miR-103a-3p	ENSG00000140575	IQGAP1	TarBase v8.0	#N/A	#N/A	#N/A
MIMAT0000101	hsa-miR-103a-3p	ENSG00000141505	ASGR1	TarBase v8.0	#N/A	#N/A	#N/A
MIMAT0000101	hsa-miR-103a-3p	ENSG00000141510	TP53	TarBase v8.0	#N/A	#N/A	#N/A
MIMAT0000101	hsa-miR-103a-3p	ENSG00000141867	BRD4	TarBase v8.0	#N/A	#N/A	#N/A
MIMAT0000101	hsa-miR-103a-3p	ENSG00000142453	CARM1	TarBase v8.0	#N/A	#N/A	#N/A
MIMAT0000101	hsa-miR-103a-3p	ENSG00000142627	EPHA2	TarBase v8.0	#N/A	#N/A	#N/A
MIMAT0000101	hsa-miR-103a-3p	ENSG00000143393	PI4KB	TarBase v8.0	#N/A	#N/A	#N/A
MIMAT0000101	hsa-miR-103a-3p	ENSG00000144136	SLC20A1	TarBase v8.0	#N/A	#N/A	#N/A
MIMAT0000101	hsa-miR-103a-3p	ENSG00000144524	COPS7B	TarBase v8.0	#N/A	#N/A	#N/A
MIMAT0000101	hsa-miR-103a-3p	ENSG00000145041	DCAF1	TarBase v8.0	#N/A	#N/A	#N/A
MIMAT0000101	hsa-miR-103a-3p	ENSG00000145386	CCNA2	TarBase v8.0	#N/A	#N/A	#N/A
MIMAT0000101	hsa-miR-103a-3p	ENSG00000147162	OGT	TarBase v8.0	#N/A	#N/A	#N/A
MIMAT0000101	hsa-miR-103a-3p	ENSG00000149136	SSRP1	TarBase v8.0	#N/A	#N/A	#N/A
MIMAT0000101	hsa-miR-103a-3p	ENSG00000149294	NCAM1	TarBase v8.0	#N/A	#N/A	#N/A
MIMAT0000101	hsa-miR-103a-3p	ENSG00000151725	CENPU	TarBase v8.0	#N/A	#N/A	#N/A
MIMAT0000101	hsa-miR-103a-3p	ENSG00000153187	HNRNPU	TarBase v8.0	#N/A	#N/A	#N/A
MIMAT0000101	hsa-miR-103a-3p	ENSG00000155876	RRAGA	TarBase v8.0	#N/A	#N/A	#N/A
MIMAT0000101	hsa-miR-103a-3p	ENSG00000156298	TSPAN7	TarBase v8.0	#N/A	#N/A	#N/A
MIMAT0000101	hsa-miR-103a-3p	ENSG00000158195	WASF2	TarBase v8.0	#N/A	#N/A	#N/A
MIMAT0000101	hsa-miR-103a-3p	ENSG00000158402	CDC25C	TarBase v8.0	#N/A	#N/A	#N/A
MIMAT0000101	hsa-miR-103a-3p	ENSG00000159840	ZYX	TarBase v8.0	#N/A	#N/A	#N/A
MIMAT0000101	hsa-miR-103a-3p	ENSG00000160791	CCR5	TarBase v8.0	#N/A	#N/A	#N/A
MIMAT0000101	hsa-miR-103a-3p	ENSG00000163161	ERCC3	TarBase v8.0	#N/A	#N/A	#N/A
MIMAT0000101	hsa-miR-103a-3p	ENSG00000163606	CD200R1	TarBase v8.0	#N/A	#N/A	#N/A
MIMAT0000101	hsa-miR-103a-3p	ENSG00000164171	ITGA2	TarBase v8.0	#N/A	#N/A	#N/A
MIMAT0000101	hsa-miR-103a-3p	ENSG00000164916	FOXK1	TarBase v8.0	#N/A	#N/A	#N/A
MIMAT0000101	hsa-miR-103a-3p	ENSG00000165650	PDZD8	TarBase v8.0	#N/A	#N/A	#N/A
MIMAT0000101	hsa-miR-103a-3p	ENSG00000166167	BTRC	TarBase v8.0	#N/A	#N/A	#N/A
MIMAT0000101	hsa-miR-103a-3p	ENSG00000166801	FAM111A	TarBase v8.0	#N/A	#N/A	#N/A
MIMAT0000101	hsa-miR-103a-3p	ENSG00000166913	YWHAB	TarBase v8.0	#N/A	#N/A	#N/A
MIMAT0000101	hsa-miR-103a-3p	ENSG00000167977	KCTD5	TarBase v8.0	#N/A	#N/A	#N/A
MIMAT0000101	hsa-miR-103a-3p	ENSG00000167986	DDB1	TarBase v8.0	#N/A	#N/A	#N/A
MIMAT0000101	hsa-miR-103a-3p	ENSG00000168036	CTNNB1	TarBase v8.0	#N/A	#N/A	#N/A
MIMAT0000101	hsa-miR-103a-3p	ENSG00000168090	COPS6	TarBase v8.0	#N/A	#N/A	#N/A
MIMAT0000101	hsa-miR-103a-3p	ENSG00000168575	SLC20A2	TarBase v8.0	#N/A	#N/A	#N/A
MIMAT0000101	hsa-miR-103a-3p	ENSG00000169679	BUB1	TarBase v8.0	#N/A	#N/A	#N/A
MIMAT0000101	hsa-miR-103a-3p	ENSG00000170312	CDK1	TarBase v8.0	#N/A	#N/A	#N/A
MIMAT0000101	hsa-miR-103a-3p	ENSG00000170653	ATF7	TarBase v8.0	#N/A	#N/A	#N/A
MIMAT0000101	hsa-miR-103a-3p	ENSG00000171388	APLN	TarBase v8.0	#N/A	#N/A	#N/A
MIMAT0000101	hsa-miR-103a-3p	ENSG00000171681	ATF7IP	TarBase v8.0	#N/A	#N/A	#N/A
MIMAT0000101	hsa-miR-103a-3p	ENSG00000172663	TMEM134	TarBase v8.0	#N/A	#N/A	#N/A
MIMAT0000101	hsa-miR-103a-3p	ENSG00000173402	DAG1	TarBase v8.0	#N/A	#N/A	#N/A
MIMAT0000101	hsa-miR-103a-3p	ENSG00000175115	PACS1	TarBase v8.0	#N/A	#N/A	#N/A
MIMAT0000101	hsa-miR-103a-3p	ENSG00000177697	CD151	TarBase v8.0	#N/A	#N/A	#N/A
MIMAT0000101	hsa-miR-103a-3p	ENSG00000179271	GADD45GIP1	TarBase v8.0	#N/A	#N/A	#N/A
MIMAT0000101	hsa-miR-103a-3p	ENSG00000180198	RCC1	TarBase v8.0	#N/A	#N/A	#N/A
MIMAT0000101	hsa-miR-103a-3p	ENSG00000180370	PAK2	TarBase v8.0	#N/A	#N/A	#N/A
MIMAT0000101	hsa-miR-103a-3p	ENSG00000180900	SCRIB	TarBase v8.0	#N/A	#N/A	#N/A
MIMAT0000101	hsa-miR-103a-3p	ENSG00000185591	SP1	TarBase v8.0	#N/A	#N/A	#N/A
MIMAT0000101	hsa-miR-103a-3p	ENSG00000186350	RXRA	TarBase v8.0	#N/A	#N/A	#N/A
MIMAT0000101	hsa-miR-103a-3p	ENSG00000186432	KPNA4	TarBase v8.0	#N/A	#N/A	#N/A
MIMAT0000101	hsa-miR-103a-3p	ENSG00000187778	MCRS1	TarBase v8.0	#N/A	#N/A	#N/A
MIMAT0000101	hsa-miR-103a-3p	ENSG00000188486	H2AX	TarBase v8.0	#N/A	#N/A	#N/A
MIMAT0000101	hsa-miR-103a-3p	ENSG00000198276	UCKL1	TarBase v8.0	#N/A	#N/A	#N/A
MIMAT0000101	hsa-miR-103a-3p	ENSG00000198373	WWP2	TarBase v8.0	#N/A	#N/A	#N/A
MIMAT0000101	hsa-miR-103a-3p	ENSG00000198890	PRMT6	TarBase v8.0	#N/A	#N/A	#N/A
MIMAT0000101	hsa-miR-103a-3p	ENSG00000204256	BRD2	TarBase v8.0	#N/A	#N/A	#N/A
MIMAT0000101	hsa-miR-103a-3p	ENSG00000204267	TAP2	TarBase v8.0	#N/A	#N/A	#N/A
MIMAT0000101	hsa-miR-103a-3p	ENSG00000204388	HSPA1B	TarBase v8.0	#N/A	#N/A	#N/A
MIMAT0000101	hsa-miR-103a-3p	ENSG00000204516	MICB	TarBase v8.0	#N/A	#N/A	#N/A
MIMAT0000101	hsa-miR-103a-3p	ENSG00000204628	RACK1	TarBase v8.0	#N/A	#N/A	#N/A
MIMAT0000101	hsa-miR-103a-3p	ENSG00000213585	VDAC1	TarBase v8.0	#N/A	#N/A	#N/A
MIMAT0000101	hsa-miR-103a-3p	ENSG00000238227	TMEM250	TarBase v8.0	#N/A	#N/A	#N/A
MIMAT0000101	hsa-miR-103a-3p	ENSG00000259956	RBM15B	TarBase v8.0	#N/A	#N/A	#N/A
MIMAT0000101	hsa-miR-103a-3p	ENSG00000272391	POM121C	TarBase v8.0	#N/A	#N/A	#N/A
MIMAT0000101	hsa-miR-103a-3p	ENSG00000113569	NUP155	TarBase v8.0	NUP155	#N/A	#N/A
MIMAT0000101	hsa-miR-103a-3p	ENSG00000132182	NUP210	TarBase v8.0	NUP210	#N/A	#N/A
MIMAT0000101	hsa-miR-103a-3p	ENSG00000126883	NUP214	TarBase v8.0	NUP214	#N/A	#N/A
MIMAT0000101	hsa-miR-103a-3p	ENSG00000075188	NUP37	TarBase v8.0	NUP37	#N/A	#N/A
MIMAT0000101	hsa-miR-103a-3p	ENSG00000136243	NUP42	TarBase v8.0	NUP42	#N/A	#N/A
MIMAT0000101	hsa-miR-103a-3p	ENSG00000093000	NUP50	TarBase v8.0	NUP50	#N/A	#N/A
MIMAT0000101	hsa-miR-103a-3p	ENSG00000139496	NUP58	TarBase v8.0	NUP58	#N/A	#N/A
MIMAT0000101	hsa-miR-103a-3p	ENSG00000125450	NUP85	TarBase v8.0	NUP85	#N/A	#N/A
MIMAT0000101	hsa-miR-103a-3p	ENSG00000110713	NUP98	TarBase v8.0	NUP98	#N/A	#N/A
MIMAT0000101	hsa-miR-103a-3p	ENSG00000157020	SEC13	TarBase v8.0	SEC13	#N/A	#N/A
MIMAT0000101	hsa-miR-103a-3p	ENSG00000082898	XPO1	TarBase v8.0	XPO1	#N/A	#N/A
MIMAT0000101	hsa-miR-107	ENSG00000244509	APOBEC3C	TarBase v8.0	#N/A	APOBEC3C	APOBEC3C
MIMAT0000101	hsa-miR-107	ENSG00000126581	BECN1	TarBase v8.0	#N/A	#N/A	BECN1
MIMAT0000101	hsa-miR-107	ENSG00000176171	BNIP3	TarBase v8.0	#N/A	#N/A	BNIP3
MIMAT0000430	hsa-miR-107	ENSG00000187908	DMBT1	TarBase v8.0	#N/A	DMBT1	DMBT1
MIMAT0000068	hsa-miR-107	ENSG00000128829	EIF2AK4	TarBase v8.0	#N/A	#N/A	EIF2AK4
MIMAT0000070	hsa-miR-107	ENSG00000168040	FADD	TarBase v8.0	#N/A	FADD	FADD
MIMAT0000070	hsa-miR-107	ENSG00000145907	G3BP1	TarBase v8.0	#N/A	G3BP1	G3BP1
MIMAT0000077	hsa-miR-107	ENSG00000155363	MOV10	TarBase v8.0	#N/A	#N/A	MOV10
MIMAT0000418	hsa-miR-107	ENSG00000091592	NLRP1	TarBase v8.0	#N/A	NLRP1	NLRP1
MIMAT0000761	hsa-miR-107	ENSG00000170581	STAT2	TarBase v8.0	#N/A	#N/A	STAT2
MIMAT0004773	hsa-miR-107	ENSG00000198933	TBKBP1	TarBase v8.0	#N/A	#N/A	TBKBP1
MIMAT0003880	hsa-miR-107	ENSG00000132274	TRIM22	TarBase v8.0	#N/A	TRIM22	TRIM22
MIMAT0003888	hsa-miR-107	ENSG00000015171	ZMYND11	TarBase v8.0	#N/A	#N/A	ZMYND11
MIMAT0000104	hsa-miR-107	ENSG00000132466	ANKRD17	TarBase v8.0	#N/A	ANKRD17	#N/A
MIMAT0000104	hsa-miR-107	ENSG00000108561	C1QBP	TarBase v8.0	#N/A	C1QBP	#N/A
MIMAT0000104	hsa-miR-107	ENSG00000196352	CD55	TarBase v8.0	#N/A	CD55	#N/A
MIMAT0000104	hsa-miR-107	ENSG00000215301	DDX3X	TarBase v8.0	#N/A	DDX3X	#N/A
MIMAT0000104	hsa-miR-107	ENSG00000135829	DHX9	TarBase v8.0	#N/A	DHX9	#N/A
MIMAT0000104	hsa-miR-107	ENSG00000138757	G3BP2	TarBase v8.0	#N/A	G3BP2	#N/A
MIMAT0000104	hsa-miR-107	ENSG00000205339	IPO7	TarBase v8.0	#N/A	IPO7	#N/A
MIMAT0000104	hsa-miR-107	ENSG00000184216	IRAK1	TarBase v8.0	#N/A	IRAK1	#N/A
MIMAT0000104	hsa-miR-107	ENSG00000160703	NLRX1	TarBase v8.0	#N/A	NLRX1	#N/A
MIMAT0000104	hsa-miR-107	ENSG00000140464	PML	TarBase v8.0	#N/A	PML	#N/A
MIMAT0000104	hsa-miR-107	ENSG00000157873	TNFRSF14	TarBase v8.0	#N/A	TNFRSF14	#N/A
MIMAT0000104	hsa-miR-107	ENSG00000198492	YTHDF2	TarBase v8.0	#N/A	YTHDF2	#N/A
MIMAT0000104	hsa-miR-107	ENSG00000094914	AAAS	TarBase v8.0	AAAS	#N/A	#N/A
MIMAT0000104	hsa-miR-107	ENSG00000058804	NDC1	TarBase v8.0	NDC1	#N/A	#N/A
MIMAT0000104	hsa-miR-107	ENSG00000181163	NPM1	TarBase v8.0	NPM1	#N/A	#N/A
MIMAT0000104	hsa-miR-107	ENSG00000003402	CFLAR	TarBase v8.0	#N/A	#N/A	#N/A
MIMAT0000104	hsa-miR-107	ENSG00000005339	CREBBP	TarBase v8.0	#N/A	#N/A	#N/A
MIMAT0000104	hsa-miR-107	ENSG00000025800	KPNA6	TarBase v8.0	#N/A	#N/A	#N/A
MIMAT0000104	hsa-miR-107	ENSG00000061676	NCKAP1	TarBase v8.0	#N/A	#N/A	#N/A
MIMAT0000104	hsa-miR-107	ENSG00000065150	IPO5	TarBase v8.0	#N/A	#N/A	#N/A
MIMAT0000104	hsa-miR-107	ENSG00000065427	KARS1	TarBase v8.0	#N/A	#N/A	#N/A
MIMAT0000104	hsa-miR-107	ENSG00000065526	SPEN	TarBase v8.0	#N/A	#N/A	#N/A
MIMAT0000104	hsa-miR-107	ENSG00000065883	CDK13	TarBase v8.0	#N/A	#N/A	#N/A
MIMAT0000104	hsa-miR-107	ENSG00000072274	TFRC	TarBase v8.0	#N/A	#N/A	#N/A
MIMAT0000104	hsa-miR-107	ENSG00000073008	PVR	TarBase v8.0	#N/A	#N/A	#N/A
MIMAT0000104	hsa-miR-107	ENSG00000073060	SCARB1	TarBase v8.0	#N/A	#N/A	#N/A
MIMAT0000104	hsa-miR-107	ENSG00000075785	RAB7A	TarBase v8.0	#N/A	#N/A	#N/A
MIMAT0000104	hsa-miR-107	ENSG00000076248	UNG	TarBase v8.0	#N/A	#N/A	#N/A
MIMAT0000104	hsa-miR-107	ENSG00000080603	SRCAP	TarBase v8.0	#N/A	#N/A	#N/A
MIMAT0000104	hsa-miR-107	ENSG00000080824	HSP90AA1	TarBase v8.0	#N/A	#N/A	#N/A
MIMAT0000104	hsa-miR-107	ENSG00000080839	RBL1	TarBase v8.0	#N/A	#N/A	#N/A
MIMAT0000104	hsa-miR-107	ENSG00000082258	CCNT2	TarBase v8.0	#N/A	#N/A	#N/A
MIMAT0000104	hsa-miR-107	ENSG00000083312	TNPO1	TarBase v8.0	#N/A	#N/A	#N/A
MIMAT0000104	hsa-miR-107	ENSG00000085832	EPS15	TarBase v8.0	#N/A	#N/A	#N/A
MIMAT0000104	hsa-miR-107	ENSG00000089902	RCOR1	TarBase v8.0	#N/A	#N/A	#N/A
MIMAT0000104	hsa-miR-107	ENSG00000094916	CBX5	TarBase v8.0	#N/A	#N/A	#N/A
MIMAT0000104	hsa-miR-107	ENSG00000100385	IL2RB	TarBase v8.0	#N/A	#N/A	#N/A
MIMAT0000104	hsa-miR-107	ENSG00000100403	ZC3H7B	TarBase v8.0	#N/A	#N/A	#N/A
MIMAT0000104	hsa-miR-107	ENSG00000100804	PSMB5	TarBase v8.0	#N/A	#N/A	#N/A
MIMAT0000104	hsa-miR-107	ENSG00000101412	E2F1	TarBase v8.0	#N/A	#N/A	#N/A
MIMAT0000104	hsa-miR-107	ENSG00000101868	POLA1	TarBase v8.0	#N/A	#N/A	#N/A
MIMAT0000104	hsa-miR-107	ENSG00000101945	SUV39H1	TarBase v8.0	#N/A	#N/A	#N/A
MIMAT0000104	hsa-miR-107	ENSG00000102226	USP11	TarBase v8.0	#N/A	#N/A	#N/A
MIMAT0000104	hsa-miR-107	ENSG00000102882	MAPK3	TarBase v8.0	#N/A	#N/A	#N/A
MIMAT0000104	hsa-miR-107	ENSG00000103043	VAC14	TarBase v8.0	#N/A	#N/A	#N/A
MIMAT0000104	hsa-miR-107	ENSG00000104517	UBR5	TarBase v8.0	#N/A	#N/A	#N/A
MIMAT0000104	hsa-miR-107	ENSG00000105281	SLC1A5	TarBase v8.0	#N/A	#N/A	#N/A
MIMAT0000104	hsa-miR-107	ENSG00000107862	GBF1	TarBase v8.0	#N/A	#N/A	#N/A
MIMAT0000104	hsa-miR-107	ENSG00000108094	CUL2	TarBase v8.0	#N/A	#N/A	#N/A
MIMAT0000104	hsa-miR-107	ENSG00000108424	KPNB1	TarBase v8.0	#N/A	#N/A	#N/A
MIMAT0000104	hsa-miR-107	ENSG00000109670	FBXW7	TarBase v8.0	#N/A	#N/A	#N/A
MIMAT0000104	hsa-miR-107	ENSG00000110400	NECTIN1	TarBase v8.0	#N/A	#N/A	#N/A
MIMAT0000104	hsa-miR-107	ENSG00000111057	KRT18	TarBase v8.0	#N/A	#N/A	#N/A
MIMAT0000104	hsa-miR-107	ENSG00000111321	LTBR	TarBase v8.0	#N/A	#N/A	#N/A
MIMAT0000104	hsa-miR-107	ENSG00000111652	COPS7A	TarBase v8.0	#N/A	#N/A	#N/A
MIMAT0000104	hsa-miR-107	ENSG00000111802	TDP2	TarBase v8.0	#N/A	#N/A	#N/A
MIMAT0000104	hsa-miR-107	ENSG00000112130	RNF8	TarBase v8.0	#N/A	#N/A	#N/A
MIMAT0000104	hsa-miR-107	ENSG00000114030	KPNA1	TarBase v8.0	#N/A	#N/A	#N/A
MIMAT0000104	hsa-miR-107	ENSG00000114867	EIF4G1	TarBase v8.0	#N/A	#N/A	#N/A
MIMAT0000104	hsa-miR-107	ENSG00000118257	NRP2	TarBase v8.0	#N/A	#N/A	#N/A
MIMAT0000104	hsa-miR-107	ENSG00000118900	UBN1	TarBase v8.0	#N/A	#N/A	#N/A
MIMAT0000104	hsa-miR-107	ENSG00000121594	CD80	TarBase v8.0	#N/A	#N/A	#N/A
MIMAT0000104	hsa-miR-107	ENSG00000122566	HNRNPA2B1	TarBase v8.0	#N/A	#N/A	#N/A
MIMAT0000104	hsa-miR-107	ENSG00000125266	EFNB2	TarBase v8.0	#N/A	#N/A	#N/A
MIMAT0000104	hsa-miR-107	ENSG00000127481	UBR4	TarBase v8.0	#N/A	#N/A	#N/A
MIMAT0000104	hsa-miR-107	ENSG00000128016	ZFP36	TarBase v8.0	#N/A	#N/A	#N/A
MIMAT0000104	hsa-miR-107	ENSG00000129083	COPB1	TarBase v8.0	#N/A	#N/A	#N/A
MIMAT0000104	hsa-miR-107	ENSG00000129315	CCNT1	TarBase v8.0	#N/A	#N/A	#N/A
MIMAT0000104	hsa-miR-107	ENSG00000131242	RAB11FIP4	TarBase v8.0	#N/A	#N/A	#N/A
MIMAT0000104	hsa-miR-107	ENSG00000131773	KHDRBS3	TarBase v8.0	#N/A	#N/A	#N/A
MIMAT0000104	hsa-miR-107	ENSG00000132646	PCNA	TarBase v8.0	#N/A	#N/A	#N/A
MIMAT0000104	hsa-miR-107	ENSG00000133318	RTN3	TarBase v8.0	#N/A	#N/A	#N/A
MIMAT0000104	hsa-miR-107	ENSG00000134352	IL6ST	TarBase v8.0	#N/A	#N/A	#N/A
MIMAT0000104	hsa-miR-107	ENSG00000135341	MAP3K7	TarBase v8.0	#N/A	#N/A	#N/A
MIMAT0000104	hsa-miR-107	ENSG00000135486	HNRNPA1	TarBase v8.0	#N/A	#N/A	#N/A
MIMAT0000104	hsa-miR-107	ENSG00000135679	MDM2	TarBase v8.0	#N/A	#N/A	#N/A
MIMAT0000104	hsa-miR-107	ENSG00000137076	TLN1	TarBase v8.0	#N/A	#N/A	#N/A
MIMAT0000104	hsa-miR-107	ENSG00000139842	CUL4A	TarBase v8.0	#N/A	#N/A	#N/A
MIMAT0000104	hsa-miR-107	ENSG00000140564	FURIN	TarBase v8.0	#N/A	#N/A	#N/A
MIMAT0000104	hsa-miR-107	ENSG00000140575	IQGAP1	TarBase v8.0	#N/A	#N/A	#N/A
MIMAT0000104	hsa-miR-107	ENSG00000141505	ASGR1	TarBase v8.0	#N/A	#N/A	#N/A
MIMAT0000104	hsa-miR-107	ENSG00000141510	TP53	TarBase v8.0	#N/A	#N/A	#N/A
MIMAT0000104	hsa-miR-107	ENSG00000141867	BRD4	TarBase v8.0	#N/A	#N/A	#N/A
MIMAT0000104	hsa-miR-107	ENSG00000142453	CARM1	TarBase v8.0	#N/A	#N/A	#N/A
MIMAT0000104	hsa-miR-107	ENSG00000142627	EPHA2	TarBase v8.0	#N/A	#N/A	#N/A
MIMAT0000104	hsa-miR-107	ENSG00000143393	PI4KB	TarBase v8.0	#N/A	#N/A	#N/A
MIMAT0000104	hsa-miR-107	ENSG00000143553	SNAPIN	TarBase v8.0	#N/A	#N/A	#N/A
MIMAT0000104	hsa-miR-107	ENSG00000144136	SLC20A1	TarBase v8.0	#N/A	#N/A	#N/A
MIMAT0000104	hsa-miR-107	ENSG00000144524	COPS7B	TarBase v8.0	#N/A	#N/A	#N/A
MIMAT0000104	hsa-miR-107	ENSG00000145041	DCAF1	TarBase v8.0	#N/A	#N/A	#N/A
MIMAT0000104	hsa-miR-107	ENSG00000145386	CCNA2	TarBase v8.0	#N/A	#N/A	#N/A
MIMAT0000104	hsa-miR-107	ENSG00000147162	OGT	TarBase v8.0	#N/A	#N/A	#N/A
MIMAT0000104	hsa-miR-107	ENSG00000149136	SSRP1	TarBase v8.0	#N/A	#N/A	#N/A
MIMAT0000104	hsa-miR-107	ENSG00000149294	NCAM1	TarBase v8.0	#N/A	#N/A	#N/A
MIMAT0000104	hsa-miR-107	ENSG00000151725	CENPU	TarBase v8.0	#N/A	#N/A	#N/A
MIMAT0000104	hsa-miR-107	ENSG00000153187	HNRNPU	TarBase v8.0	#N/A	#N/A	#N/A
MIMAT0000104	hsa-miR-107	ENSG00000155876	RRAGA	TarBase v8.0	#N/A	#N/A	#N/A
MIMAT0000104	hsa-miR-107	ENSG00000156298	TSPAN7	TarBase v8.0	#N/A	#N/A	#N/A
MIMAT0000104	hsa-miR-107	ENSG00000158195	WASF2	TarBase v8.0	#N/A	#N/A	#N/A
MIMAT0000104	hsa-miR-107	ENSG00000158402	CDC25C	TarBase v8.0	#N/A	#N/A	#N/A
MIMAT0000104	hsa-miR-107	ENSG00000159840	ZYX	TarBase v8.0	#N/A	#N/A	#N/A
MIMAT0000104	hsa-miR-107	ENSG00000160791	CCR5	TarBase v8.0	#N/A	#N/A	#N/A
MIMAT0000104	hsa-miR-107	ENSG00000163161	ERCC3	TarBase v8.0	#N/A	#N/A	#N/A
MIMAT0000104	hsa-miR-107	ENSG00000163606	CD200R1	TarBase v8.0	#N/A	#N/A	#N/A
MIMAT0000104	hsa-miR-107	ENSG00000164171	ITGA2	TarBase v8.0	#N/A	#N/A	#N/A
MIMAT0000104	hsa-miR-107	ENSG00000164916	FOXK1	TarBase v8.0	#N/A	#N/A	#N/A
MIMAT0000104	hsa-miR-107	ENSG00000165650	PDZD8	TarBase v8.0	#N/A	#N/A	#N/A
MIMAT0000104	hsa-miR-107	ENSG00000166167	BTRC	TarBase v8.0	#N/A	#N/A	#N/A
MIMAT0000104	hsa-miR-107	ENSG00000166801	FAM111A	TarBase v8.0	#N/A	#N/A	#N/A
MIMAT0000104	hsa-miR-107	ENSG00000166913	YWHAB	TarBase v8.0	#N/A	#N/A	#N/A
MIMAT0000104	hsa-miR-107	ENSG00000167977	KCTD5	TarBase v8.0	#N/A	#N/A	#N/A
MIMAT0000104	hsa-miR-107	ENSG00000167986	DDB1	TarBase v8.0	#N/A	#N/A	#N/A
MIMAT0000104	hsa-miR-107	ENSG00000168036	CTNNB1	TarBase v8.0	#N/A	#N/A	#N/A
MIMAT0000104	hsa-miR-107	ENSG00000168090	COPS6	TarBase v8.0	#N/A	#N/A	#N/A
MIMAT0000104	hsa-miR-107	ENSG00000168575	SLC20A2	TarBase v8.0	#N/A	#N/A	#N/A
MIMAT0000104	hsa-miR-107	ENSG00000169679	BUB1	TarBase v8.0	#N/A	#N/A	#N/A
MIMAT0000104	hsa-miR-107	ENSG00000170312	CDK1	TarBase v8.0	#N/A	#N/A	#N/A
MIMAT0000104	hsa-miR-107	ENSG00000170653	ATF7	TarBase v8.0	#N/A	#N/A	#N/A
MIMAT0000104	hsa-miR-107	ENSG00000171388	APLN	TarBase v8.0	#N/A	#N/A	#N/A
MIMAT0000104	hsa-miR-107	ENSG00000171681	ATF7IP	TarBase v8.0	#N/A	#N/A	#N/A
MIMAT0000104	hsa-miR-107	ENSG00000172663	TMEM134	TarBase v8.0	#N/A	#N/A	#N/A
MIMAT0000104	hsa-miR-107	ENSG00000173402	DAG1	TarBase v8.0	#N/A	#N/A	#N/A
MIMAT0000104	hsa-miR-107	ENSG00000175115	PACS1	TarBase v8.0	#N/A	#N/A	#N/A
MIMAT0000104	hsa-miR-107	ENSG00000179271	GADD45GIP1	TarBase v8.0	#N/A	#N/A	#N/A
MIMAT0000104	hsa-miR-107	ENSG00000180198	RCC1	TarBase v8.0	#N/A	#N/A	#N/A
MIMAT0000104	hsa-miR-107	ENSG00000180370	PAK2	TarBase v8.0	#N/A	#N/A	#N/A
MIMAT0000104	hsa-miR-107	ENSG00000180900	SCRIB	TarBase v8.0	#N/A	#N/A	#N/A
MIMAT0000104	hsa-miR-107	ENSG00000185591	SP1	TarBase v8.0	#N/A	#N/A	#N/A
MIMAT0000104	hsa-miR-107	ENSG00000186350	RXRA	TarBase v8.0	#N/A	#N/A	#N/A
MIMAT0000104	hsa-miR-107	ENSG00000186432	KPNA4	TarBase v8.0	#N/A	#N/A	#N/A
MIMAT0000104	hsa-miR-107	ENSG00000187778	MCRS1	TarBase v8.0	#N/A	#N/A	#N/A
MIMAT0000104	hsa-miR-107	ENSG00000188486	H2AX	TarBase v8.0	#N/A	#N/A	#N/A
MIMAT0000104	hsa-miR-107	ENSG00000198276	UCKL1	TarBase v8.0	#N/A	#N/A	#N/A
MIMAT0000104	hsa-miR-107	ENSG00000198373	WWP2	TarBase v8.0	#N/A	#N/A	#N/A
MIMAT0000104	hsa-miR-107	ENSG00000198890	PRMT6	TarBase v8.0	#N/A	#N/A	#N/A
MIMAT0000104	hsa-miR-107	ENSG00000204256	BRD2	TarBase v8.0	#N/A	#N/A	#N/A
MIMAT0000104	hsa-miR-107	ENSG00000204267	TAP2	TarBase v8.0	#N/A	#N/A	#N/A
MIMAT0000104	hsa-miR-107	ENSG00000204388	HSPA1B	TarBase v8.0	#N/A	#N/A	#N/A
MIMAT0000104	hsa-miR-107	ENSG00000204516	MICB	TarBase v8.0	#N/A	#N/A	#N/A
MIMAT0000104	hsa-miR-107	ENSG00000204628	RACK1	TarBase v8.0	#N/A	#N/A	#N/A
MIMAT0000104	hsa-miR-107	ENSG00000213585	VDAC1	TarBase v8.0	#N/A	#N/A	#N/A
MIMAT0000104	hsa-miR-107	ENSG00000238227	TMEM250	TarBase v8.0	#N/A	#N/A	#N/A
MIMAT0000104	hsa-miR-107	ENSG00000259956	RBM15B	TarBase v8.0	#N/A	#N/A	#N/A
MIMAT0000104	hsa-miR-107	ENSG00000272391	POM121C	TarBase v8.0	#N/A	#N/A	#N/A
MIMAT0000104	hsa-miR-107	ENSG00000113569	NUP155	TarBase v8.0	NUP155	#N/A	#N/A
MIMAT0000104	hsa-miR-107	ENSG00000095319	NUP188	TarBase v8.0	NUP188	#N/A	#N/A
MIMAT0000104	hsa-miR-107	ENSG00000155561	NUP205	TarBase v8.0	NUP205	#N/A	#N/A
MIMAT0000104	hsa-miR-107	ENSG00000132182	NUP210	TarBase v8.0	NUP210	#N/A	#N/A
MIMAT0000104	hsa-miR-107	ENSG00000126883	NUP214	TarBase v8.0	NUP214	#N/A	#N/A
MIMAT0000104	hsa-miR-107	ENSG00000075188	NUP37	TarBase v8.0	NUP37	#N/A	#N/A
MIMAT0000104	hsa-miR-107	ENSG00000136243	NUP42	TarBase v8.0	NUP42	#N/A	#N/A
MIMAT0000104	hsa-miR-107	ENSG00000120253	NUP43	TarBase v8.0	NUP43	#N/A	#N/A
MIMAT0000104	hsa-miR-107	ENSG00000093000	NUP50	TarBase v8.0	NUP50	#N/A	#N/A
MIMAT0000104	hsa-miR-107	ENSG00000139496	NUP58	TarBase v8.0	NUP58	#N/A	#N/A
MIMAT0000104	hsa-miR-107	ENSG00000125450	NUP85	TarBase v8.0	NUP85	#N/A	#N/A
MIMAT0000104	hsa-miR-107	ENSG00000110713	NUP98	TarBase v8.0	NUP98	#N/A	#N/A
MIMAT0000104	hsa-miR-107	ENSG00000157020	SEC13	TarBase v8.0	SEC13	#N/A	#N/A
MIMAT0000104	hsa-miR-107	ENSG00000082898	XPO1	TarBase v8.0	XPO1	#N/A	#N/A
MIMAT0000077	hsa-miR-1296-5p	ENSG00000088888	MAVS	TarBase v8.0	#N/A	MAVS	MAVS
MIMAT0005794	hsa-miR-1296-5p	ENSG00000204525	HLA-C	TarBase v8.0	#N/A	HLA-C	#N/A
MIMAT0005794	hsa-miR-1296-5p	ENSG00000113595	TRIM23	TarBase v8.0	#N/A	TRIM23	#N/A
MIMAT0005794	hsa-miR-1296-5p	ENSG00000130726	TRIM28	TarBase v8.0	#N/A	TRIM28	#N/A
MIMAT0005794	hsa-miR-1296-5p	ENSG00000067167	TRAM1	TarBase v8.0	#N/A	#N/A	#N/A
MIMAT0005794	hsa-miR-1296-5p	ENSG00000067560	RHOA	TarBase v8.0	#N/A	#N/A	#N/A
MIMAT0005794	hsa-miR-1296-5p	ENSG00000072274	TFRC	TarBase v8.0	#N/A	#N/A	#N/A
MIMAT0005794	hsa-miR-1296-5p	ENSG00000083312	TNPO1	TarBase v8.0	#N/A	#N/A	#N/A
MIMAT0005794	hsa-miR-1296-5p	ENSG00000087365	SF3B2	TarBase v8.0	#N/A	#N/A	#N/A
MIMAT0005794	hsa-miR-1296-5p	ENSG00000101945	SUV39H1	TarBase v8.0	#N/A	#N/A	#N/A
MIMAT0005794	hsa-miR-1296-5p	ENSG00000102468	HTR2A	TarBase v8.0	#N/A	#N/A	#N/A
MIMAT0005794	hsa-miR-1296-5p	ENSG00000135679	MDM2	TarBase v8.0	#N/A	#N/A	#N/A
MIMAT0005794	hsa-miR-1296-5p	ENSG00000139687	RB1	TarBase v8.0	#N/A	#N/A	#N/A
MIMAT0005794	hsa-miR-1296-5p	ENSG00000139842	CUL4A	TarBase v8.0	#N/A	#N/A	#N/A
MIMAT0005794	hsa-miR-1296-5p	ENSG00000147162	OGT	TarBase v8.0	#N/A	#N/A	#N/A
MIMAT0005794	hsa-miR-1296-5p	ENSG00000158769	F11R	TarBase v8.0	#N/A	#N/A	#N/A
MIMAT0005794	hsa-miR-1296-5p	ENSG00000160208	RRP1B	TarBase v8.0	#N/A	#N/A	#N/A
MIMAT0005794	hsa-miR-1296-5p	ENSG00000185591	SP1	TarBase v8.0	#N/A	#N/A	#N/A
MIMAT0005794	hsa-miR-1296-5p	ENSG00000187555	USP7	TarBase v8.0	#N/A	#N/A	#N/A
MIMAT0005794	hsa-miR-1296-5p	ENSG00000204256	BRD2	TarBase v8.0	#N/A	#N/A	#N/A
MIMAT0005794	hsa-miR-1296-5p	ENSG00000204264	PSMB8	TarBase v8.0	#N/A	#N/A	#N/A
MIMAT0005794	hsa-miR-1296-5p	ENSG00000113569	NUP155	TarBase v8.0	NUP155	#N/A	#N/A
MIMAT0005794	hsa-miR-1296-5p	ENSG00000082898	XPO1	TarBase v8.0	XPO1	#N/A	#N/A
MIMAT0005951	hsa-miR-1307-3p	ENSG00000198492	YTHDF2	TarBase v8.0	#N/A	YTHDF2	#N/A
MIMAT0005951	hsa-miR-1307-3p	ENSG00000065526	SPEN	TarBase v8.0	#N/A	#N/A	#N/A
MIMAT0005951	hsa-miR-1307-3p	ENSG00000114867	EIF4G1	TarBase v8.0	#N/A	#N/A	#N/A
MIMAT0005951	hsa-miR-1307-3p	ENSG00000115163	CENPA	TarBase v8.0	#N/A	#N/A	#N/A
MIMAT0005951	hsa-miR-1307-3p	ENSG00000127022	CANX	TarBase v8.0	#N/A	#N/A	#N/A
MIMAT0005951	hsa-miR-1307-3p	ENSG00000153187	HNRNPU	TarBase v8.0	#N/A	#N/A	#N/A
MIMAT0005951	hsa-miR-1307-3p	ENSG00000180900	SCRIB	TarBase v8.0	#N/A	#N/A	#N/A
MIMAT0005951	hsa-miR-1307-3p	ENSG00000196262	PPIA	TarBase v8.0	#N/A	#N/A	#N/A
MIMAT0005951	hsa-miR-1307-3p	ENSG00000213585	VDAC1	TarBase v8.0	#N/A	#N/A	#N/A
MIMAT0005951	hsa-miR-1307-3p	ENSG00000082898	XPO1	TarBase v8.0	XPO1	#N/A	#N/A
MIMAT0000101	hsa-miR-138-5p	ENSG00000104765	BNIP3L	TarBase v8.0	#N/A	#N/A	BNIP3L
MIMAT0000104	hsa-miR-138-5p	ENSG00000079785	DDX1	TarBase v8.0	#N/A	DDX1	DDX1
MIMAT0000084	hsa-miR-138-5p	ENSG00000145604	SKP2	TarBase v8.0	#N/A	SKP2	SKP2
MIMAT0000430	hsa-miR-138-5p	ENSG00000215301	DDX3X	TarBase v8.0	#N/A	DDX3X	#N/A
MIMAT0000430	hsa-miR-138-5p	ENSG00000189403	HMGB1	TarBase v8.0	#N/A	HMGB1	#N/A
MIMAT0000430	hsa-miR-138-5p	ENSG00000130726	TRIM28	TarBase v8.0	#N/A	TRIM28	#N/A
MIMAT0000430	hsa-miR-138-5p	ENSG00000005007	UPF1	TarBase v8.0	#N/A	#N/A	#N/A
MIMAT0000430	hsa-miR-138-5p	ENSG00000005339	CREBBP	TarBase v8.0	#N/A	#N/A	#N/A
MIMAT0000430	hsa-miR-138-5p	ENSG00000026025	VIM	TarBase v8.0	#N/A	#N/A	#N/A
MIMAT0000430	hsa-miR-138-5p	ENSG00000067167	TRAM1	TarBase v8.0	#N/A	#N/A	#N/A
MIMAT0000430	hsa-miR-138-5p	ENSG00000076248	UNG	TarBase v8.0	#N/A	#N/A	#N/A
MIMAT0000430	hsa-miR-138-5p	ENSG00000085832	EPS15	TarBase v8.0	#N/A	#N/A	#N/A
MIMAT0000430	hsa-miR-138-5p	ENSG00000090339	ICAM1	TarBase v8.0	#N/A	#N/A	#N/A
MIMAT0000430	hsa-miR-138-5p	ENSG00000092201	SUPT16H	TarBase v8.0	#N/A	#N/A	#N/A
MIMAT0000430	hsa-miR-138-5p	ENSG00000094916	CBX5	TarBase v8.0	#N/A	#N/A	#N/A
MIMAT0000430	hsa-miR-138-5p	ENSG00000096717	SIRT1	TarBase v8.0	#N/A	#N/A	#N/A
MIMAT0000430	hsa-miR-138-5p	ENSG00000100603	SNW1	TarBase v8.0	#N/A	#N/A	#N/A
MIMAT0000430	hsa-miR-138-5p	ENSG00000101868	POLA1	TarBase v8.0	#N/A	#N/A	#N/A
MIMAT0000430	hsa-miR-138-5p	ENSG00000113249	HAVCR1	TarBase v8.0	#N/A	#N/A	#N/A
MIMAT0000430	hsa-miR-138-5p	ENSG00000114867	EIF4G1	TarBase v8.0	#N/A	#N/A	#N/A
MIMAT0000430	hsa-miR-138-5p	ENSG00000116030	SUMO1	TarBase v8.0	#N/A	#N/A	#N/A
MIMAT0000430	hsa-miR-138-5p	ENSG00000124181	PLCG1	TarBase v8.0	#N/A	#N/A	#N/A
MIMAT0000430	hsa-miR-138-5p	ENSG00000131015	ULBP2	TarBase v8.0	#N/A	#N/A	#N/A
MIMAT0000430	hsa-miR-138-5p	ENSG00000131467	PSME3	TarBase v8.0	#N/A	#N/A	#N/A
MIMAT0000430	hsa-miR-138-5p	ENSG00000132646	PCNA	TarBase v8.0	#N/A	#N/A	#N/A
MIMAT0000430	hsa-miR-138-5p	ENSG00000135316	SYNCRIP	TarBase v8.0	#N/A	#N/A	#N/A
MIMAT0000430	hsa-miR-138-5p	ENSG00000136717	BIN1	TarBase v8.0	#N/A	#N/A	#N/A
MIMAT0000430	hsa-miR-138-5p	ENSG00000141867	BRD4	TarBase v8.0	#N/A	#N/A	#N/A
MIMAT0000430	hsa-miR-138-5p	ENSG00000144136	SLC20A1	TarBase v8.0	#N/A	#N/A	#N/A
MIMAT0000430	hsa-miR-138-5p	ENSG00000145386	CCNA2	TarBase v8.0	#N/A	#N/A	#N/A
MIMAT0000430	hsa-miR-138-5p	ENSG00000145675	PIK3R1	TarBase v8.0	#N/A	#N/A	#N/A
MIMAT0000430	hsa-miR-138-5p	ENSG00000146425	DYNLT1	TarBase v8.0	#N/A	#N/A	#N/A
MIMAT0000430	hsa-miR-138-5p	ENSG00000159840	ZYX	TarBase v8.0	#N/A	#N/A	#N/A
MIMAT0000430	hsa-miR-138-5p	ENSG00000160752	FDPS	TarBase v8.0	#N/A	#N/A	#N/A
MIMAT0000430	hsa-miR-138-5p	ENSG00000162402	USP24	TarBase v8.0	#N/A	#N/A	#N/A
MIMAT0000430	hsa-miR-138-5p	ENSG00000163347	CLDN1	TarBase v8.0	#N/A	#N/A	#N/A
MIMAT0000430	hsa-miR-138-5p	ENSG00000164031	DNAJB14	TarBase v8.0	#N/A	#N/A	#N/A
MIMAT0000430	hsa-miR-138-5p	ENSG00000166801	FAM111A	TarBase v8.0	#N/A	#N/A	#N/A
MIMAT0000430	hsa-miR-138-5p	ENSG00000166949	SMAD3	TarBase v8.0	#N/A	#N/A	#N/A
MIMAT0000430	hsa-miR-138-5p	ENSG00000168575	SLC20A2	TarBase v8.0	#N/A	#N/A	#N/A
MIMAT0000430	hsa-miR-138-5p	ENSG00000185896	LAMP1	TarBase v8.0	#N/A	#N/A	#N/A
MIMAT0000430	hsa-miR-138-5p	ENSG00000188486	H2AX	TarBase v8.0	#N/A	#N/A	#N/A
MIMAT0000430	hsa-miR-138-5p	ENSG00000198408	OGA	TarBase v8.0	#N/A	#N/A	#N/A
MIMAT0000430	hsa-miR-138-5p	ENSG00000204516	MICB	TarBase v8.0	#N/A	#N/A	#N/A
MIMAT0000430	hsa-miR-138-5p	ENSG00000204628	RACK1	TarBase v8.0	#N/A	#N/A	#N/A
MIMAT0000430	hsa-miR-138-5p	ENSG00000155561	NUP205	TarBase v8.0	NUP205	#N/A	#N/A
MIMAT0000101	hsa-miR-15a-5p	ENSG00000126581	BECN1	TarBase v8.0	#N/A	#N/A	BECN1
MIMAT0000104	hsa-miR-15a-5p	ENSG00000079785	DDX1	TarBase v8.0	#N/A	DDX1	DDX1
MIMAT0000430	hsa-miR-15a-5p	ENSG00000055332	EIF2AK2	TarBase v8.0	#N/A	#N/A	EIF2AK2
MIMAT0000070	hsa-miR-15a-5p	ENSG00000145907	G3BP1	TarBase v8.0	#N/A	G3BP1	G3BP1
MIMAT0000077	hsa-miR-15a-5p	ENSG00000088888	MAVS	TarBase v8.0	#N/A	MAVS	MAVS
MIMAT0000418	hsa-miR-15a-5p	ENSG00000091592	NLRP1	TarBase v8.0	#N/A	NLRP1	NLRP1
MIMAT0000082	hsa-miR-15a-5p	ENSG00000132824	SERINC3	TarBase v8.0	#N/A	SERINC3	SERINC3
MIMAT0003888	hsa-miR-15a-5p	ENSG00000015171	ZMYND11	TarBase v8.0	#N/A	#N/A	ZMYND11
MIMAT0000068	hsa-miR-15a-5p	ENSG00000132466	ANKRD17	TarBase v8.0	#N/A	ANKRD17	#N/A
MIMAT0000068	hsa-miR-15a-5p	ENSG00000108561	C1QBP	TarBase v8.0	#N/A	C1QBP	#N/A
MIMAT0000068	hsa-miR-15a-5p	ENSG00000117335	CD46	TarBase v8.0	#N/A	CD46	#N/A
MIMAT0000068	hsa-miR-15a-5p	ENSG00000215301	DDX3X	TarBase v8.0	#N/A	DDX3X	#N/A
MIMAT0000068	hsa-miR-15a-5p	ENSG00000135829	DHX9	TarBase v8.0	#N/A	DHX9	#N/A
MIMAT0000068	hsa-miR-15a-5p	ENSG00000138757	G3BP2	TarBase v8.0	#N/A	G3BP2	#N/A
MIMAT0000068	hsa-miR-15a-5p	ENSG00000104365	IKBKB	TarBase v8.0	#N/A	IKBKB	#N/A
MIMAT0000068	hsa-miR-15a-5p	ENSG00000205339	IPO7	TarBase v8.0	#N/A	IPO7	#N/A
MIMAT0000068	hsa-miR-15a-5p	ENSG00000160703	NLRX1	TarBase v8.0	#N/A	NLRX1	#N/A
MIMAT0000068	hsa-miR-15a-5p	ENSG00000140464	PML	TarBase v8.0	#N/A	PML	#N/A
MIMAT0000068	hsa-miR-15a-5p	ENSG00000096063	SRPK1	TarBase v8.0	#N/A	SRPK1	#N/A
MIMAT0000068	hsa-miR-15a-5p	ENSG00000079246	XRCC5	TarBase v8.0	#N/A	XRCC5	#N/A
MIMAT0000068	hsa-miR-15a-5p	ENSG00000058804	NDC1	TarBase v8.0	NDC1	#N/A	#N/A
MIMAT0000068	hsa-miR-15a-5p	ENSG00000181163	NPM1	TarBase v8.0	NPM1	#N/A	#N/A
MIMAT0000068	hsa-miR-15a-5p	ENSG00000124789	NUP153	TarBase v8.0	NUP153	#N/A	#N/A
MIMAT0000068	hsa-miR-15a-5p	ENSG00000003402	CFLAR	TarBase v8.0	#N/A	#N/A	#N/A
MIMAT0000068	hsa-miR-15a-5p	ENSG00000005007	UPF1	TarBase v8.0	#N/A	#N/A	#N/A
MIMAT0000068	hsa-miR-15a-5p	ENSG00000005339	CREBBP	TarBase v8.0	#N/A	#N/A	#N/A
MIMAT0000068	hsa-miR-15a-5p	ENSG00000025800	KPNA6	TarBase v8.0	#N/A	#N/A	#N/A
MIMAT0000068	hsa-miR-15a-5p	ENSG00000026025	VIM	TarBase v8.0	#N/A	#N/A	#N/A
MIMAT0000068	hsa-miR-15a-5p	ENSG00000062650	WAPL	TarBase v8.0	#N/A	#N/A	#N/A
MIMAT0000068	hsa-miR-15a-5p	ENSG00000065150	IPO5	TarBase v8.0	#N/A	#N/A	#N/A
MIMAT0000068	hsa-miR-15a-5p	ENSG00000065427	KARS1	TarBase v8.0	#N/A	#N/A	#N/A
MIMAT0000068	hsa-miR-15a-5p	ENSG00000065526	SPEN	TarBase v8.0	#N/A	#N/A	#N/A
MIMAT0000068	hsa-miR-15a-5p	ENSG00000067167	TRAM1	TarBase v8.0	#N/A	#N/A	#N/A
MIMAT0000068	hsa-miR-15a-5p	ENSG00000076248	UNG	TarBase v8.0	#N/A	#N/A	#N/A
MIMAT0000068	hsa-miR-15a-5p	ENSG00000080603	SRCAP	TarBase v8.0	#N/A	#N/A	#N/A
MIMAT0000068	hsa-miR-15a-5p	ENSG00000080824	HSP90AA1	TarBase v8.0	#N/A	#N/A	#N/A
MIMAT0000068	hsa-miR-15a-5p	ENSG00000080839	RBL1	TarBase v8.0	#N/A	#N/A	#N/A
MIMAT0000068	hsa-miR-15a-5p	ENSG00000082258	CCNT2	TarBase v8.0	#N/A	#N/A	#N/A
MIMAT0000068	hsa-miR-15a-5p	ENSG00000083312	TNPO1	TarBase v8.0	#N/A	#N/A	#N/A
MIMAT0000068	hsa-miR-15a-5p	ENSG00000085832	EPS15	TarBase v8.0	#N/A	#N/A	#N/A
MIMAT0000068	hsa-miR-15a-5p	ENSG00000089902	RCOR1	TarBase v8.0	#N/A	#N/A	#N/A
MIMAT0000068	hsa-miR-15a-5p	ENSG00000092201	SUPT16H	TarBase v8.0	#N/A	#N/A	#N/A
MIMAT0000068	hsa-miR-15a-5p	ENSG00000030066	NUP160	TarBase v8.0	NUP160	#N/A	#N/A
MIMAT0000068	hsa-miR-15a-5p	ENSG00000094916	CBX5	TarBase v8.0	#N/A	#N/A	#N/A
MIMAT0000068	hsa-miR-15a-5p	ENSG00000100387	RBX1	TarBase v8.0	#N/A	#N/A	#N/A
MIMAT0000068	hsa-miR-15a-5p	ENSG00000100393	EP300	TarBase v8.0	#N/A	#N/A	#N/A
MIMAT0000068	hsa-miR-15a-5p	ENSG00000101558	VAPA	TarBase v8.0	#N/A	#N/A	#N/A
MIMAT0000068	hsa-miR-15a-5p	ENSG00000102226	USP11	TarBase v8.0	#N/A	#N/A	#N/A
MIMAT0000068	hsa-miR-15a-5p	ENSG00000103275	UBE2I	TarBase v8.0	#N/A	#N/A	#N/A
MIMAT0000068	hsa-miR-15a-5p	ENSG00000105281	SLC1A5	TarBase v8.0	#N/A	#N/A	#N/A
MIMAT0000068	hsa-miR-15a-5p	ENSG00000107581	EIF3A	TarBase v8.0	#N/A	#N/A	#N/A
MIMAT0000068	hsa-miR-15a-5p	ENSG00000107862	GBF1	TarBase v8.0	#N/A	#N/A	#N/A
MIMAT0000068	hsa-miR-15a-5p	ENSG00000108424	KPNB1	TarBase v8.0	#N/A	#N/A	#N/A
MIMAT0000068	hsa-miR-15a-5p	ENSG00000108953	YWHAE	TarBase v8.0	#N/A	#N/A	#N/A
MIMAT0000068	hsa-miR-15a-5p	ENSG00000109670	FBXW7	TarBase v8.0	#N/A	#N/A	#N/A
MIMAT0000068	hsa-miR-15a-5p	ENSG00000109971	HSPA8	TarBase v8.0	#N/A	#N/A	#N/A
MIMAT0000068	hsa-miR-15a-5p	ENSG00000110400	NECTIN1	TarBase v8.0	#N/A	#N/A	#N/A
MIMAT0000068	hsa-miR-15a-5p	ENSG00000110651	CD81	TarBase v8.0	#N/A	#N/A	#N/A
MIMAT0000068	hsa-miR-15a-5p	ENSG00000111057	KRT18	TarBase v8.0	#N/A	#N/A	#N/A
MIMAT0000068	hsa-miR-15a-5p	ENSG00000111321	LTBR	TarBase v8.0	#N/A	#N/A	#N/A
MIMAT0000068	hsa-miR-15a-5p	ENSG00000111652	COPS7A	TarBase v8.0	#N/A	#N/A	#N/A
MIMAT0000068	hsa-miR-15a-5p	ENSG00000111802	TDP2	TarBase v8.0	#N/A	#N/A	#N/A
MIMAT0000068	hsa-miR-15a-5p	ENSG00000112592	TBP	TarBase v8.0	#N/A	#N/A	#N/A
MIMAT0000068	hsa-miR-15a-5p	ENSG00000114030	KPNA1	TarBase v8.0	#N/A	#N/A	#N/A
MIMAT0000068	hsa-miR-15a-5p	ENSG00000114062	UBE3A	TarBase v8.0	#N/A	#N/A	#N/A
MIMAT0000068	hsa-miR-15a-5p	ENSG00000114867	EIF4G1	TarBase v8.0	#N/A	#N/A	#N/A
MIMAT0000068	hsa-miR-15a-5p	ENSG00000118260	CREB1	TarBase v8.0	#N/A	#N/A	#N/A
MIMAT0000068	hsa-miR-15a-5p	ENSG00000122566	HNRNPA2B1	TarBase v8.0	#N/A	#N/A	#N/A
MIMAT0000068	hsa-miR-15a-5p	ENSG00000124164	VAPB	TarBase v8.0	#N/A	#N/A	#N/A
MIMAT0000068	hsa-miR-15a-5p	ENSG00000124177	CHD6	TarBase v8.0	#N/A	#N/A	#N/A
MIMAT0000068	hsa-miR-15a-5p	ENSG00000124214	STAU1	TarBase v8.0	#N/A	#N/A	#N/A
MIMAT0000068	hsa-miR-15a-5p	ENSG00000125875	TBC1D20	TarBase v8.0	#N/A	#N/A	#N/A
MIMAT0000068	hsa-miR-15a-5p	ENSG00000126214	KLC1	TarBase v8.0	#N/A	#N/A	#N/A
MIMAT0000068	hsa-miR-15a-5p	ENSG00000127022	CANX	TarBase v8.0	#N/A	#N/A	#N/A
MIMAT0000068	hsa-miR-15a-5p	ENSG00000127481	UBR4	TarBase v8.0	#N/A	#N/A	#N/A
MIMAT0000068	hsa-miR-15a-5p	ENSG00000129083	COPB1	TarBase v8.0	#N/A	#N/A	#N/A
MIMAT0000068	hsa-miR-15a-5p	ENSG00000129315	CCNT1	TarBase v8.0	#N/A	#N/A	#N/A
MIMAT0000068	hsa-miR-15a-5p	ENSG00000130202	NECTIN2	TarBase v8.0	#N/A	#N/A	#N/A
MIMAT0000068	hsa-miR-15a-5p	ENSG00000132341	RAN	TarBase v8.0	#N/A	#N/A	#N/A
MIMAT0000068	hsa-miR-15a-5p	ENSG00000133318	RTN3	TarBase v8.0	#N/A	#N/A	#N/A
MIMAT0000068	hsa-miR-15a-5p	ENSG00000134352	IL6ST	TarBase v8.0	#N/A	#N/A	#N/A
MIMAT0000068	hsa-miR-15a-5p	ENSG00000135341	MAP3K7	TarBase v8.0	#N/A	#N/A	#N/A
MIMAT0000068	hsa-miR-15a-5p	ENSG00000135655	USP15	TarBase v8.0	#N/A	#N/A	#N/A
MIMAT0000068	hsa-miR-15a-5p	ENSG00000135679	MDM2	TarBase v8.0	#N/A	#N/A	#N/A
MIMAT0000068	hsa-miR-15a-5p	ENSG00000137076	TLN1	TarBase v8.0	#N/A	#N/A	#N/A
MIMAT0000068	hsa-miR-15a-5p	ENSG00000138443	ABI2	TarBase v8.0	#N/A	#N/A	#N/A
MIMAT0000068	hsa-miR-15a-5p	ENSG00000138760	SCARB2	TarBase v8.0	#N/A	#N/A	#N/A
MIMAT0000068	hsa-miR-15a-5p	ENSG00000140564	FURIN	TarBase v8.0	#N/A	#N/A	#N/A
MIMAT0000068	hsa-miR-15a-5p	ENSG00000140575	IQGAP1	TarBase v8.0	#N/A	#N/A	#N/A
MIMAT0000068	hsa-miR-15a-5p	ENSG00000140577	CRTC3	TarBase v8.0	#N/A	#N/A	#N/A
MIMAT0000068	hsa-miR-15a-5p	ENSG00000141505	ASGR1	TarBase v8.0	#N/A	#N/A	#N/A
MIMAT0000068	hsa-miR-15a-5p	ENSG00000141510	TP53	TarBase v8.0	#N/A	#N/A	#N/A
MIMAT0000068	hsa-miR-15a-5p	ENSG00000142687	KIAA0319L	TarBase v8.0	#N/A	#N/A	#N/A
MIMAT0000068	hsa-miR-15a-5p	ENSG00000144476	ACKR3	TarBase v8.0	#N/A	#N/A	#N/A
MIMAT0000068	hsa-miR-15a-5p	ENSG00000144524	COPS7B	TarBase v8.0	#N/A	#N/A	#N/A
MIMAT0000068	hsa-miR-15a-5p	ENSG00000145041	DCAF1	TarBase v8.0	#N/A	#N/A	#N/A
MIMAT0000068	hsa-miR-15a-5p	ENSG00000145386	CCNA2	TarBase v8.0	#N/A	#N/A	#N/A
MIMAT0000068	hsa-miR-15a-5p	ENSG00000147065	MSN	TarBase v8.0	#N/A	#N/A	#N/A
MIMAT0000068	hsa-miR-15a-5p	ENSG00000147162	OGT	TarBase v8.0	#N/A	#N/A	#N/A
MIMAT0000068	hsa-miR-15a-5p	ENSG00000151725	CENPU	TarBase v8.0	#N/A	#N/A	#N/A
MIMAT0000068	hsa-miR-15a-5p	ENSG00000153187	HNRNPU	TarBase v8.0	#N/A	#N/A	#N/A
MIMAT0000068	hsa-miR-15a-5p	ENSG00000155876	RRAGA	TarBase v8.0	#N/A	#N/A	#N/A
MIMAT0000068	hsa-miR-15a-5p	ENSG00000156976	EIF4A2	TarBase v8.0	#N/A	#N/A	#N/A
MIMAT0000068	hsa-miR-15a-5p	ENSG00000157540	DYRK1A	TarBase v8.0	#N/A	#N/A	#N/A
MIMAT0000068	hsa-miR-15a-5p	ENSG00000162402	USP24	TarBase v8.0	#N/A	#N/A	#N/A
MIMAT0000068	hsa-miR-15a-5p	ENSG00000162775	RBM15	TarBase v8.0	#N/A	#N/A	#N/A
MIMAT0000068	hsa-miR-15a-5p	ENSG00000164031	DNAJB14	TarBase v8.0	#N/A	#N/A	#N/A
MIMAT0000068	hsa-miR-15a-5p	ENSG00000164171	ITGA2	TarBase v8.0	#N/A	#N/A	#N/A
MIMAT0000068	hsa-miR-15a-5p	ENSG00000164327	RICTOR	TarBase v8.0	#N/A	#N/A	#N/A
MIMAT0000068	hsa-miR-15a-5p	ENSG00000164916	FOXK1	TarBase v8.0	#N/A	#N/A	#N/A
MIMAT0000068	hsa-miR-15a-5p	ENSG00000165650	PDZD8	TarBase v8.0	#N/A	#N/A	#N/A
MIMAT0000068	hsa-miR-15a-5p	ENSG00000166167	BTRC	TarBase v8.0	#N/A	#N/A	#N/A
MIMAT0000068	hsa-miR-15a-5p	ENSG00000166801	FAM111A	TarBase v8.0	#N/A	#N/A	#N/A
MIMAT0000068	hsa-miR-15a-5p	ENSG00000166913	YWHAB	TarBase v8.0	#N/A	#N/A	#N/A
MIMAT0000068	hsa-miR-15a-5p	ENSG00000167986	DDB1	TarBase v8.0	#N/A	#N/A	#N/A
MIMAT0000068	hsa-miR-15a-5p	ENSG00000168036	CTNNB1	TarBase v8.0	#N/A	#N/A	#N/A
MIMAT0000068	hsa-miR-15a-5p	ENSG00000168575	SLC20A2	TarBase v8.0	#N/A	#N/A	#N/A
MIMAT0000068	hsa-miR-15a-5p	ENSG00000168610	STAT3	TarBase v8.0	#N/A	#N/A	#N/A
MIMAT0000068	hsa-miR-15a-5p	ENSG00000169762	TAPT1	TarBase v8.0	#N/A	#N/A	#N/A
MIMAT0000068	hsa-miR-15a-5p	ENSG00000170653	ATF7	TarBase v8.0	#N/A	#N/A	#N/A
MIMAT0000068	hsa-miR-15a-5p	ENSG00000172531	PPP1CA	TarBase v8.0	#N/A	#N/A	#N/A
MIMAT0000068	hsa-miR-15a-5p	ENSG00000172663	TMEM134	TarBase v8.0	#N/A	#N/A	#N/A
MIMAT0000068	hsa-miR-15a-5p	ENSG00000177697	CD151	TarBase v8.0	#N/A	#N/A	#N/A
MIMAT0000068	hsa-miR-15a-5p	ENSG00000177885	GRB2	TarBase v8.0	#N/A	#N/A	#N/A
MIMAT0000068	hsa-miR-15a-5p	ENSG00000180370	PAK2	TarBase v8.0	#N/A	#N/A	#N/A
MIMAT0000068	hsa-miR-15a-5p	ENSG00000185591	SP1	TarBase v8.0	#N/A	#N/A	#N/A
MIMAT0000068	hsa-miR-15a-5p	ENSG00000188486	H2AX	TarBase v8.0	#N/A	#N/A	#N/A
MIMAT0000068	hsa-miR-15a-5p	ENSG00000196911	KPNA5	TarBase v8.0	#N/A	#N/A	#N/A
MIMAT0000068	hsa-miR-15a-5p	ENSG00000198276	UCKL1	TarBase v8.0	#N/A	#N/A	#N/A
MIMAT0000068	hsa-miR-15a-5p	ENSG00000198668	CALM1	TarBase v8.0	#N/A	#N/A	#N/A
MIMAT0000068	hsa-miR-15a-5p	ENSG00000198900	TOP1	TarBase v8.0	#N/A	#N/A	#N/A
MIMAT0000068	hsa-miR-15a-5p	ENSG00000204256	BRD2	TarBase v8.0	#N/A	#N/A	#N/A
MIMAT0000068	hsa-miR-15a-5p	ENSG00000204388	HSPA1B	TarBase v8.0	#N/A	#N/A	#N/A
MIMAT0000068	hsa-miR-15a-5p	ENSG00000205726	ITSN1	TarBase v8.0	#N/A	#N/A	#N/A
MIMAT0000068	hsa-miR-15a-5p	ENSG00000238227	TMEM250	TarBase v8.0	#N/A	#N/A	#N/A
MIMAT0000068	hsa-miR-15a-5p	ENSG00000272391	POM121C	TarBase v8.0	#N/A	#N/A	#N/A
MIMAT0000068	hsa-miR-15a-5p	ENSG00000277791	PSMB3	TarBase v8.0	#N/A	#N/A	#N/A
MIMAT0000068	hsa-miR-15a-5p	ENSG00000132182	NUP210	TarBase v8.0	NUP210	#N/A	#N/A
MIMAT0000068	hsa-miR-15a-5p	ENSG00000093000	NUP50	TarBase v8.0	NUP50	#N/A	#N/A
MIMAT0000068	hsa-miR-15a-5p	ENSG00000139496	NUP58	TarBase v8.0	NUP58	#N/A	#N/A
MIMAT0000068	hsa-miR-15a-5p	ENSG00000110713	NUP98	TarBase v8.0	NUP98	#N/A	#N/A
MIMAT0000068	hsa-miR-15a-5p	ENSG00000153201	RANBP2	TarBase v8.0	RANBP2	#N/A	#N/A
MIMAT0000068	hsa-miR-15a-5p	ENSG00000082898	XPO1	TarBase v8.0	XPO1	#N/A	#N/A
MIMAT0000104	hsa-miR-17-5p	ENSG00000104765	BNIP3L	TarBase v8.0	#N/A	#N/A	BNIP3L
MIMAT0000068	hsa-miR-17-5p	ENSG00000090989	EXOC1	TarBase v8.0	#N/A	#N/A	EXOC1
MIMAT0000070	hsa-miR-17-5p	ENSG00000168040	FADD	TarBase v8.0	#N/A	FADD	FADD
MIMAT0000257	hsa-miR-17-5p	ENSG00000145907	G3BP1	TarBase v8.0	#N/A	G3BP1	G3BP1
MIMAT0000077	hsa-miR-17-5p	ENSG00000088888	MAVS	TarBase v8.0	#N/A	MAVS	MAVS
MIMAT0000418	hsa-miR-17-5p	ENSG00000134321	RSAD2	TarBase v8.0	#N/A	RSAD2	RSAD2
MIMAT0000082	hsa-miR-17-5p	ENSG00000101347	SAMHD1	TarBase v8.0	#N/A	SAMHD1	SAMHD1
MIMAT0000070	hsa-miR-17-5p	ENSG00000108561	C1QBP	TarBase v8.0	#N/A	C1QBP	#N/A
MIMAT0000070	hsa-miR-17-5p	ENSG00000117335	CD46	TarBase v8.0	#N/A	CD46	#N/A
MIMAT0000070	hsa-miR-17-5p	ENSG00000189403	HMGB1	TarBase v8.0	#N/A	HMGB1	#N/A
MIMAT0000070	hsa-miR-17-5p	ENSG00000205339	IPO7	TarBase v8.0	#N/A	IPO7	#N/A
MIMAT0000070	hsa-miR-17-5p	ENSG00000254087	LYN	TarBase v8.0	#N/A	LYN	#N/A
MIMAT0000070	hsa-miR-17-5p	ENSG00000197442	MAP3K5	TarBase v8.0	#N/A	MAP3K5	#N/A
MIMAT0000070	hsa-miR-17-5p	ENSG00000123240	OPTN	TarBase v8.0	#N/A	OPTN	#N/A
MIMAT0000070	hsa-miR-17-5p	ENSG00000096063	SRPK1	TarBase v8.0	#N/A	SRPK1	#N/A
MIMAT0000070	hsa-miR-17-5p	ENSG00000113595	TRIM23	TarBase v8.0	#N/A	TRIM23	#N/A
MIMAT0000070	hsa-miR-17-5p	ENSG00000030066	NUP160	TarBase v8.0	NUP160	#N/A	#N/A
MIMAT0000070	hsa-miR-17-5p	ENSG00000005022	SLC25A5	TarBase v8.0	#N/A	#N/A	#N/A
MIMAT0000070	hsa-miR-17-5p	ENSG00000008018	PSMB1	TarBase v8.0	#N/A	#N/A	#N/A
MIMAT0000070	hsa-miR-17-5p	ENSG00000011275	RNF216	TarBase v8.0	#N/A	#N/A	#N/A
MIMAT0000070	hsa-miR-17-5p	ENSG00000020922	MRE11	TarBase v8.0	#N/A	#N/A	#N/A
MIMAT0000070	hsa-miR-17-5p	ENSG00000044090	CUL7	TarBase v8.0	#N/A	#N/A	#N/A
MIMAT0000070	hsa-miR-17-5p	ENSG00000055130	CUL1	TarBase v8.0	#N/A	#N/A	#N/A
MIMAT0000070	hsa-miR-17-5p	ENSG00000061676	NCKAP1	TarBase v8.0	#N/A	#N/A	#N/A
MIMAT0000070	hsa-miR-17-5p	ENSG00000064012	CASP8	TarBase v8.0	#N/A	#N/A	#N/A
MIMAT0000070	hsa-miR-17-5p	ENSG00000065150	IPO5	TarBase v8.0	#N/A	#N/A	#N/A
MIMAT0000070	hsa-miR-17-5p	ENSG00000065243	PKN2	TarBase v8.0	#N/A	#N/A	#N/A
MIMAT0000070	hsa-miR-17-5p	ENSG00000066135	KDM4A	TarBase v8.0	#N/A	#N/A	#N/A
MIMAT0000070	hsa-miR-17-5p	ENSG00000067560	RHOA	TarBase v8.0	#N/A	#N/A	#N/A
MIMAT0000070	hsa-miR-17-5p	ENSG00000072849	DERL2	TarBase v8.0	#N/A	#N/A	#N/A
MIMAT0000070	hsa-miR-17-5p	ENSG00000072958	AP1M1	TarBase v8.0	#N/A	#N/A	#N/A
MIMAT0000070	hsa-miR-17-5p	ENSG00000074266	EED	TarBase v8.0	#N/A	#N/A	#N/A
MIMAT0000070	hsa-miR-17-5p	ENSG00000074319	TSG101	TarBase v8.0	#N/A	#N/A	#N/A
MIMAT0000070	hsa-miR-17-5p	ENSG00000076248	UNG	TarBase v8.0	#N/A	#N/A	#N/A
MIMAT0000070	hsa-miR-17-5p	ENSG00000080603	SRCAP	TarBase v8.0	#N/A	#N/A	#N/A
MIMAT0000070	hsa-miR-17-5p	ENSG00000080839	RBL1	TarBase v8.0	#N/A	#N/A	#N/A
MIMAT0000070	hsa-miR-17-5p	ENSG00000082258	CCNT2	TarBase v8.0	#N/A	#N/A	#N/A
MIMAT0000070	hsa-miR-17-5p	ENSG00000089902	RCOR1	TarBase v8.0	#N/A	#N/A	#N/A
MIMAT0000070	hsa-miR-17-5p	ENSG00000092201	SUPT16H	TarBase v8.0	#N/A	#N/A	#N/A
MIMAT0000070	hsa-miR-17-5p	ENSG00000094916	CBX5	TarBase v8.0	#N/A	#N/A	#N/A
MIMAT0000070	hsa-miR-17-5p	ENSG00000095319	NUP188	TarBase v8.0	NUP188	#N/A	#N/A
MIMAT0000070	hsa-miR-17-5p	ENSG00000100030	MAPK1	TarBase v8.0	#N/A	#N/A	#N/A
MIMAT0000070	hsa-miR-17-5p	ENSG00000100393	EP300	TarBase v8.0	#N/A	#N/A	#N/A
MIMAT0000070	hsa-miR-17-5p	ENSG00000100591	AHSA1	TarBase v8.0	#N/A	#N/A	#N/A
MIMAT0000070	hsa-miR-17-5p	ENSG00000101412	E2F1	TarBase v8.0	#N/A	#N/A	#N/A
MIMAT0000070	hsa-miR-17-5p	ENSG00000102753	KPNA3	TarBase v8.0	#N/A	#N/A	#N/A
MIMAT0000070	hsa-miR-17-5p	ENSG00000105974	CAV1	TarBase v8.0	#N/A	#N/A	#N/A
MIMAT0000070	hsa-miR-17-5p	ENSG00000107862	GBF1	TarBase v8.0	#N/A	#N/A	#N/A
MIMAT0000070	hsa-miR-17-5p	ENSG00000108424	KPNB1	TarBase v8.0	#N/A	#N/A	#N/A
MIMAT0000070	hsa-miR-17-5p	ENSG00000108702	CCL1	TarBase v8.0	#N/A	#N/A	#N/A
MIMAT0000070	hsa-miR-17-5p	ENSG00000109670	FBXW7	TarBase v8.0	#N/A	#N/A	#N/A
MIMAT0000070	hsa-miR-17-5p	ENSG00000110651	CD81	TarBase v8.0	#N/A	#N/A	#N/A
MIMAT0000070	hsa-miR-17-5p	ENSG00000111321	LTBR	TarBase v8.0	#N/A	#N/A	#N/A
MIMAT0000070	hsa-miR-17-5p	ENSG00000114166	KAT2B	TarBase v8.0	#N/A	#N/A	#N/A
MIMAT0000070	hsa-miR-17-5p	ENSG00000114742	WDR48	TarBase v8.0	#N/A	#N/A	#N/A
MIMAT0000070	hsa-miR-17-5p	ENSG00000116044	NFE2L2	TarBase v8.0	#N/A	#N/A	#N/A
MIMAT0000070	hsa-miR-17-5p	ENSG00000118257	NRP2	TarBase v8.0	#N/A	#N/A	#N/A
MIMAT0000070	hsa-miR-17-5p	ENSG00000122692	SMU1	TarBase v8.0	#N/A	#N/A	#N/A
MIMAT0000070	hsa-miR-17-5p	ENSG00000125266	EFNB2	TarBase v8.0	#N/A	#N/A	#N/A
MIMAT0000070	hsa-miR-17-5p	ENSG00000125875	TBC1D20	TarBase v8.0	#N/A	#N/A	#N/A
MIMAT0000070	hsa-miR-17-5p	ENSG00000126214	KLC1	TarBase v8.0	#N/A	#N/A	#N/A
MIMAT0000070	hsa-miR-17-5p	ENSG00000127481	UBR4	TarBase v8.0	#N/A	#N/A	#N/A
MIMAT0000070	hsa-miR-17-5p	ENSG00000129315	CCNT1	TarBase v8.0	#N/A	#N/A	#N/A
MIMAT0000070	hsa-miR-17-5p	ENSG00000130164	LDLR	TarBase v8.0	#N/A	#N/A	#N/A
MIMAT0000070	hsa-miR-17-5p	ENSG00000130202	NECTIN2	TarBase v8.0	#N/A	#N/A	#N/A
MIMAT0000070	hsa-miR-17-5p	ENSG00000132341	RAN	TarBase v8.0	#N/A	#N/A	#N/A
MIMAT0000070	hsa-miR-17-5p	ENSG00000133318	RTN3	TarBase v8.0	#N/A	#N/A	#N/A
MIMAT0000070	hsa-miR-17-5p	ENSG00000135316	SYNCRIP	TarBase v8.0	#N/A	#N/A	#N/A
MIMAT0000070	hsa-miR-17-5p	ENSG00000135655	USP15	TarBase v8.0	#N/A	#N/A	#N/A
MIMAT0000070	hsa-miR-17-5p	ENSG00000135679	MDM2	TarBase v8.0	#N/A	#N/A	#N/A
MIMAT0000070	hsa-miR-17-5p	ENSG00000136436	CALCOCO2	TarBase v8.0	#N/A	#N/A	#N/A
MIMAT0000070	hsa-miR-17-5p	ENSG00000137076	TLN1	TarBase v8.0	#N/A	#N/A	#N/A
MIMAT0000070	hsa-miR-17-5p	ENSG00000138448	ITGAV	TarBase v8.0	#N/A	#N/A	#N/A
MIMAT0000070	hsa-miR-17-5p	ENSG00000138760	SCARB2	TarBase v8.0	#N/A	#N/A	#N/A
MIMAT0000070	hsa-miR-17-5p	ENSG00000139687	RB1	TarBase v8.0	#N/A	#N/A	#N/A
MIMAT0000070	hsa-miR-17-5p	ENSG00000140564	FURIN	TarBase v8.0	#N/A	#N/A	#N/A
MIMAT0000070	hsa-miR-17-5p	ENSG00000141510	TP53	TarBase v8.0	#N/A	#N/A	#N/A
MIMAT0000070	hsa-miR-17-5p	ENSG00000142507	PSMB6	TarBase v8.0	#N/A	#N/A	#N/A
MIMAT0000070	hsa-miR-17-5p	ENSG00000143393	PI4KB	TarBase v8.0	#N/A	#N/A	#N/A
MIMAT0000070	hsa-miR-17-5p	ENSG00000145041	DCAF1	TarBase v8.0	#N/A	#N/A	#N/A
MIMAT0000070	hsa-miR-17-5p	ENSG00000145675	PIK3R1	TarBase v8.0	#N/A	#N/A	#N/A
MIMAT0000070	hsa-miR-17-5p	ENSG00000146425	DYNLT1	TarBase v8.0	#N/A	#N/A	#N/A
MIMAT0000070	hsa-miR-17-5p	ENSG00000147162	OGT	TarBase v8.0	#N/A	#N/A	#N/A
MIMAT0000070	hsa-miR-17-5p	ENSG00000149136	SSRP1	TarBase v8.0	#N/A	#N/A	#N/A
MIMAT0000070	hsa-miR-17-5p	ENSG00000153187	HNRNPU	TarBase v8.0	#N/A	#N/A	#N/A
MIMAT0000070	hsa-miR-17-5p	ENSG00000154447	SH3RF1	TarBase v8.0	#N/A	#N/A	#N/A
MIMAT0000070	hsa-miR-17-5p	ENSG00000156976	EIF4A2	TarBase v8.0	#N/A	#N/A	#N/A
MIMAT0000070	hsa-miR-17-5p	ENSG00000157540	DYRK1A	TarBase v8.0	#N/A	#N/A	#N/A
MIMAT0000070	hsa-miR-17-5p	ENSG00000158195	WASF2	TarBase v8.0	#N/A	#N/A	#N/A
MIMAT0000070	hsa-miR-17-5p	ENSG00000158769	F11R	TarBase v8.0	#N/A	#N/A	#N/A
MIMAT0000070	hsa-miR-17-5p	ENSG00000159692	CTBP1	TarBase v8.0	#N/A	#N/A	#N/A
MIMAT0000070	hsa-miR-17-5p	ENSG00000160208	RRP1B	TarBase v8.0	#N/A	#N/A	#N/A
MIMAT0000070	hsa-miR-17-5p	ENSG00000160741	CRTC2	TarBase v8.0	#N/A	#N/A	#N/A
MIMAT0000070	hsa-miR-17-5p	ENSG00000163606	CD200R1	TarBase v8.0	#N/A	#N/A	#N/A
MIMAT0000070	hsa-miR-17-5p	ENSG00000164327	RICTOR	TarBase v8.0	#N/A	#N/A	#N/A
MIMAT0000070	hsa-miR-17-5p	ENSG00000166167	BTRC	TarBase v8.0	#N/A	#N/A	#N/A
MIMAT0000070	hsa-miR-17-5p	ENSG00000166266	CUL5	TarBase v8.0	#N/A	#N/A	#N/A
MIMAT0000070	hsa-miR-17-5p	ENSG00000166913	YWHAB	TarBase v8.0	#N/A	#N/A	#N/A
MIMAT0000070	hsa-miR-17-5p	ENSG00000168610	STAT3	TarBase v8.0	#N/A	#N/A	#N/A
MIMAT0000070	hsa-miR-17-5p	ENSG00000170653	ATF7	TarBase v8.0	#N/A	#N/A	#N/A
MIMAT0000070	hsa-miR-17-5p	ENSG00000171681	ATF7IP	TarBase v8.0	#N/A	#N/A	#N/A
MIMAT0000070	hsa-miR-17-5p	ENSG00000173402	DAG1	TarBase v8.0	#N/A	#N/A	#N/A
MIMAT0000070	hsa-miR-17-5p	ENSG00000177885	GRB2	TarBase v8.0	#N/A	#N/A	#N/A
MIMAT0000070	hsa-miR-17-5p	ENSG00000180198	RCC1	TarBase v8.0	#N/A	#N/A	#N/A
MIMAT0000070	hsa-miR-17-5p	ENSG00000180370	PAK2	TarBase v8.0	#N/A	#N/A	#N/A
MIMAT0000070	hsa-miR-17-5p	ENSG00000182481	KPNA2	TarBase v8.0	#N/A	#N/A	#N/A
MIMAT0000070	hsa-miR-17-5p	ENSG00000182718	ANXA2	TarBase v8.0	#N/A	#N/A	#N/A
MIMAT0000070	hsa-miR-17-5p	ENSG00000183508	TENT5C	TarBase v8.0	#N/A	#N/A	#N/A
MIMAT0000070	hsa-miR-17-5p	ENSG00000185591	SP1	TarBase v8.0	#N/A	#N/A	#N/A
MIMAT0000070	hsa-miR-17-5p	ENSG00000186432	KPNA4	TarBase v8.0	#N/A	#N/A	#N/A
MIMAT0000070	hsa-miR-17-5p	ENSG00000187555	USP7	TarBase v8.0	#N/A	#N/A	#N/A
MIMAT0000070	hsa-miR-17-5p	ENSG00000188486	H2AX	TarBase v8.0	#N/A	#N/A	#N/A
MIMAT0000070	hsa-miR-17-5p	ENSG00000196911	KPNA5	TarBase v8.0	#N/A	#N/A	#N/A
MIMAT0000070	hsa-miR-17-5p	ENSG00000197157	SND1	TarBase v8.0	#N/A	#N/A	#N/A
MIMAT0000070	hsa-miR-17-5p	ENSG00000198408	OGA	TarBase v8.0	#N/A	#N/A	#N/A
MIMAT0000070	hsa-miR-17-5p	ENSG00000198668	CALM1	TarBase v8.0	#N/A	#N/A	#N/A
MIMAT0000070	hsa-miR-17-5p	ENSG00000204388	HSPA1B	TarBase v8.0	#N/A	#N/A	#N/A
MIMAT0000070	hsa-miR-17-5p	ENSG00000204516	MICB	TarBase v8.0	#N/A	#N/A	#N/A
MIMAT0000070	hsa-miR-17-5p	ENSG00000213585	VDAC1	TarBase v8.0	#N/A	#N/A	#N/A
MIMAT0000070	hsa-miR-17-5p	ENSG00000259207	ITGB3	TarBase v8.0	#N/A	#N/A	#N/A
MIMAT0000070	hsa-miR-17-5p	ENSG00000259956	RBM15B	TarBase v8.0	#N/A	#N/A	#N/A
MIMAT0000070	hsa-miR-17-5p	ENSG00000277791	PSMB3	TarBase v8.0	#N/A	#N/A	#N/A
MIMAT0000070	hsa-miR-17-5p	ENSG00000155561	NUP205	TarBase v8.0	NUP205	#N/A	#N/A
MIMAT0000070	hsa-miR-17-5p	ENSG00000136243	NUP42	TarBase v8.0	NUP42	#N/A	#N/A
MIMAT0000070	hsa-miR-17-5p	ENSG00000139496	NUP58	TarBase v8.0	NUP58	#N/A	#N/A
MIMAT0000070	hsa-miR-17-5p	ENSG00000213024	NUP62	TarBase v8.0	NUP62	#N/A	#N/A
MIMAT0000070	hsa-miR-17-5p	ENSG00000153201	RANBP2	TarBase v8.0	RANBP2	#N/A	#N/A
MIMAT0000257	hsa-miR-181b-5p	ENSG00000145907	G3BP1	TarBase v8.0	#N/A	G3BP1	G3BP1
MIMAT0002174	hsa-miR-181b-5p	ENSG00000183735	TBK1	TarBase v8.0	#N/A	TBK1	TBK1
MIMAT0000257	hsa-miR-181b-5p	ENSG00000117335	CD46	TarBase v8.0	#N/A	CD46	#N/A
MIMAT0000257	hsa-miR-181b-5p	ENSG00000215301	DDX3X	TarBase v8.0	#N/A	DDX3X	#N/A
MIMAT0000257	hsa-miR-181b-5p	ENSG00000138757	G3BP2	TarBase v8.0	#N/A	G3BP2	#N/A
MIMAT0000257	hsa-miR-181b-5p	ENSG00000196419	XRCC6	TarBase v8.0	#N/A	XRCC6	#N/A
MIMAT0000257	hsa-miR-181b-5p	ENSG00000095319	NUP188	TarBase v8.0	NUP188	#N/A	#N/A
MIMAT0000257	hsa-miR-181b-5p	ENSG00000010610	CD4	TarBase v8.0	#N/A	#N/A	#N/A
MIMAT0000257	hsa-miR-181b-5p	ENSG00000041357	PSMA4	TarBase v8.0	#N/A	#N/A	#N/A
MIMAT0000257	hsa-miR-181b-5p	ENSG00000065243	PKN2	TarBase v8.0	#N/A	#N/A	#N/A
MIMAT0000257	hsa-miR-181b-5p	ENSG00000072849	DERL2	TarBase v8.0	#N/A	#N/A	#N/A
MIMAT0000257	hsa-miR-181b-5p	ENSG00000074319	TSG101	TarBase v8.0	#N/A	#N/A	#N/A
MIMAT0000257	hsa-miR-181b-5p	ENSG00000075711	DLG1	TarBase v8.0	#N/A	#N/A	#N/A
MIMAT0000257	hsa-miR-181b-5p	ENSG00000081026	MAGI3	TarBase v8.0	#N/A	#N/A	#N/A
MIMAT0000257	hsa-miR-181b-5p	ENSG00000083312	TNPO1	TarBase v8.0	#N/A	#N/A	#N/A
MIMAT0000257	hsa-miR-181b-5p	ENSG00000086102	NFX1	TarBase v8.0	#N/A	#N/A	#N/A
MIMAT0000257	hsa-miR-181b-5p	ENSG00000096717	SIRT1	TarBase v8.0	#N/A	#N/A	#N/A
MIMAT0000257	hsa-miR-181b-5p	ENSG00000100030	MAPK1	TarBase v8.0	#N/A	#N/A	#N/A
MIMAT0000257	hsa-miR-181b-5p	ENSG00000100385	IL2RB	TarBase v8.0	#N/A	#N/A	#N/A
MIMAT0000257	hsa-miR-181b-5p	ENSG00000100393	EP300	TarBase v8.0	#N/A	#N/A	#N/A
MIMAT0000257	hsa-miR-181b-5p	ENSG00000104320	NBN	TarBase v8.0	#N/A	#N/A	#N/A
MIMAT0000257	hsa-miR-181b-5p	ENSG00000108094	CUL2	TarBase v8.0	#N/A	#N/A	#N/A
MIMAT0000257	hsa-miR-181b-5p	ENSG00000108424	KPNB1	TarBase v8.0	#N/A	#N/A	#N/A
MIMAT0000257	hsa-miR-181b-5p	ENSG00000114030	KPNA1	TarBase v8.0	#N/A	#N/A	#N/A
MIMAT0000257	hsa-miR-181b-5p	ENSG00000114062	UBE3A	TarBase v8.0	#N/A	#N/A	#N/A
MIMAT0000257	hsa-miR-181b-5p	ENSG00000114166	KAT2B	TarBase v8.0	#N/A	#N/A	#N/A
MIMAT0000257	hsa-miR-181b-5p	ENSG00000118260	CREB1	TarBase v8.0	#N/A	#N/A	#N/A
MIMAT0000257	hsa-miR-181b-5p	ENSG00000123124	WWP1	TarBase v8.0	#N/A	#N/A	#N/A
MIMAT0000257	hsa-miR-181b-5p	ENSG00000129083	COPB1	TarBase v8.0	#N/A	#N/A	#N/A
MIMAT0000257	hsa-miR-181b-5p	ENSG00000132341	RAN	TarBase v8.0	#N/A	#N/A	#N/A
MIMAT0000257	hsa-miR-181b-5p	ENSG00000134352	IL6ST	TarBase v8.0	#N/A	#N/A	#N/A
MIMAT0000257	hsa-miR-181b-5p	ENSG00000136436	CALCOCO2	TarBase v8.0	#N/A	#N/A	#N/A
MIMAT0000257	hsa-miR-181b-5p	ENSG00000137076	TLN1	TarBase v8.0	#N/A	#N/A	#N/A
MIMAT0000257	hsa-miR-181b-5p	ENSG00000139687	RB1	TarBase v8.0	#N/A	#N/A	#N/A
MIMAT0000257	hsa-miR-181b-5p	ENSG00000144136	SLC20A1	TarBase v8.0	#N/A	#N/A	#N/A
MIMAT0000257	hsa-miR-181b-5p	ENSG00000146648	EGFR	TarBase v8.0	#N/A	#N/A	#N/A
MIMAT0000257	hsa-miR-181b-5p	ENSG00000147162	OGT	TarBase v8.0	#N/A	#N/A	#N/A
MIMAT0000257	hsa-miR-181b-5p	ENSG00000150093	ITGB1	TarBase v8.0	#N/A	#N/A	#N/A
MIMAT0000257	hsa-miR-181b-5p	ENSG00000153187	HNRNPU	TarBase v8.0	#N/A	#N/A	#N/A
MIMAT0000257	hsa-miR-181b-5p	ENSG00000156976	EIF4A2	TarBase v8.0	#N/A	#N/A	#N/A
MIMAT0000257	hsa-miR-181b-5p	ENSG00000160208	RRP1B	TarBase v8.0	#N/A	#N/A	#N/A
MIMAT0000257	hsa-miR-181b-5p	ENSG00000163606	CD200R1	TarBase v8.0	#N/A	#N/A	#N/A
MIMAT0000257	hsa-miR-181b-5p	ENSG00000164031	DNAJB14	TarBase v8.0	#N/A	#N/A	#N/A
MIMAT0000257	hsa-miR-181b-5p	ENSG00000164171	ITGA2	TarBase v8.0	#N/A	#N/A	#N/A
MIMAT0000257	hsa-miR-181b-5p	ENSG00000164327	RICTOR	TarBase v8.0	#N/A	#N/A	#N/A
MIMAT0000257	hsa-miR-181b-5p	ENSG00000166913	YWHAB	TarBase v8.0	#N/A	#N/A	#N/A
MIMAT0000257	hsa-miR-181b-5p	ENSG00000168575	SLC20A2	TarBase v8.0	#N/A	#N/A	#N/A
MIMAT0000257	hsa-miR-181b-5p	ENSG00000168610	STAT3	TarBase v8.0	#N/A	#N/A	#N/A
MIMAT0000257	hsa-miR-181b-5p	ENSG00000179262	RAD23A	TarBase v8.0	#N/A	#N/A	#N/A
MIMAT0000257	hsa-miR-181b-5p	ENSG00000180228	PRKRA	TarBase v8.0	#N/A	#N/A	#N/A
MIMAT0000257	hsa-miR-181b-5p	ENSG00000182481	KPNA2	TarBase v8.0	#N/A	#N/A	#N/A
MIMAT0000257	hsa-miR-181b-5p	ENSG00000186432	KPNA4	TarBase v8.0	#N/A	#N/A	#N/A
MIMAT0000257	hsa-miR-181b-5p	ENSG00000204388	HSPA1B	TarBase v8.0	#N/A	#N/A	#N/A
MIMAT0000257	hsa-miR-181b-5p	ENSG00000245848	CEBPA	TarBase v8.0	#N/A	#N/A	#N/A
MIMAT0000257	hsa-miR-181b-5p	ENSG00000093000	NUP50	TarBase v8.0	NUP50	#N/A	#N/A
MIMAT0000257	hsa-miR-181b-5p	ENSG00000138750	NUP54	TarBase v8.0	NUP54	#N/A	#N/A
MIMAT0000257	hsa-miR-181b-5p	ENSG00000047410	TPR	TarBase v8.0	TPR	#N/A	#N/A
MIMAT0000257	hsa-miR-181b-5p	ENSG00000082898	XPO1	TarBase v8.0	XPO1	#N/A	#N/A
MIMAT0000077	hsa-miR-185-5p	ENSG00000088888	MAVS	TarBase v8.0	#N/A	MAVS	MAVS
MIMAT0004780	hsa-miR-185-5p	ENSG00000198933	TBKBP1	TarBase v8.0	#N/A	#N/A	TBKBP1
MIMAT0000455	hsa-miR-185-5p	ENSG00000138757	G3BP2	TarBase v8.0	#N/A	G3BP2	#N/A
MIMAT0000455	hsa-miR-185-5p	ENSG00000204525	HLA-C	TarBase v8.0	#N/A	HLA-C	#N/A
MIMAT0000455	hsa-miR-185-5p	ENSG00000254087	LYN	TarBase v8.0	#N/A	LYN	#N/A
MIMAT0000455	hsa-miR-185-5p	ENSG00000181163	NPM1	TarBase v8.0	NPM1	#N/A	#N/A
MIMAT0000455	hsa-miR-185-5p	ENSG00000124789	NUP153	TarBase v8.0	NUP153	#N/A	#N/A
MIMAT0000455	hsa-miR-185-5p	ENSG00000025800	KPNA6	TarBase v8.0	#N/A	#N/A	#N/A
MIMAT0000455	hsa-miR-185-5p	ENSG00000065526	SPEN	TarBase v8.0	#N/A	#N/A	#N/A
MIMAT0000455	hsa-miR-185-5p	ENSG00000067560	RHOA	TarBase v8.0	#N/A	#N/A	#N/A
MIMAT0000455	hsa-miR-185-5p	ENSG00000073060	SCARB1	TarBase v8.0	#N/A	#N/A	#N/A
MIMAT0000455	hsa-miR-185-5p	ENSG00000082781	ITGB5	TarBase v8.0	#N/A	#N/A	#N/A
MIMAT0000455	hsa-miR-185-5p	ENSG00000083312	TNPO1	TarBase v8.0	#N/A	#N/A	#N/A
MIMAT0000455	hsa-miR-185-5p	ENSG00000087365	SF3B2	TarBase v8.0	#N/A	#N/A	#N/A
MIMAT0000455	hsa-miR-185-5p	ENSG00000094916	CBX5	TarBase v8.0	#N/A	#N/A	#N/A
MIMAT0000455	hsa-miR-185-5p	ENSG00000100591	AHSA1	TarBase v8.0	#N/A	#N/A	#N/A
MIMAT0000455	hsa-miR-185-5p	ENSG00000104517	UBR5	TarBase v8.0	#N/A	#N/A	#N/A
MIMAT0000455	hsa-miR-185-5p	ENSG00000104884	ERCC2	TarBase v8.0	#N/A	#N/A	#N/A
MIMAT0000455	hsa-miR-185-5p	ENSG00000107581	EIF3A	TarBase v8.0	#N/A	#N/A	#N/A
MIMAT0000455	hsa-miR-185-5p	ENSG00000108953	YWHAE	TarBase v8.0	#N/A	#N/A	#N/A
MIMAT0000455	hsa-miR-185-5p	ENSG00000114062	UBE3A	TarBase v8.0	#N/A	#N/A	#N/A
MIMAT0000455	hsa-miR-185-5p	ENSG00000114867	EIF4G1	TarBase v8.0	#N/A	#N/A	#N/A
MIMAT0000455	hsa-miR-185-5p	ENSG00000119335	SET	TarBase v8.0	#N/A	#N/A	#N/A
MIMAT0000455	hsa-miR-185-5p	ENSG00000121594	CD80	TarBase v8.0	#N/A	#N/A	#N/A
MIMAT0000455	hsa-miR-185-5p	ENSG00000124214	STAU1	TarBase v8.0	#N/A	#N/A	#N/A
MIMAT0000455	hsa-miR-185-5p	ENSG00000125875	TBC1D20	TarBase v8.0	#N/A	#N/A	#N/A
MIMAT0000455	hsa-miR-185-5p	ENSG00000127022	CANX	TarBase v8.0	#N/A	#N/A	#N/A
MIMAT0000455	hsa-miR-185-5p	ENSG00000129083	COPB1	TarBase v8.0	#N/A	#N/A	#N/A
MIMAT0000455	hsa-miR-185-5p	ENSG00000129315	CCNT1	TarBase v8.0	#N/A	#N/A	#N/A
MIMAT0000455	hsa-miR-185-5p	ENSG00000130164	LDLR	TarBase v8.0	#N/A	#N/A	#N/A
MIMAT0000455	hsa-miR-185-5p	ENSG00000131467	PSME3	TarBase v8.0	#N/A	#N/A	#N/A
MIMAT0000455	hsa-miR-185-5p	ENSG00000133318	RTN3	TarBase v8.0	#N/A	#N/A	#N/A
MIMAT0000455	hsa-miR-185-5p	ENSG00000135679	MDM2	TarBase v8.0	#N/A	#N/A	#N/A
MIMAT0000455	hsa-miR-185-5p	ENSG00000136754	ABI1	TarBase v8.0	#N/A	#N/A	#N/A
MIMAT0000455	hsa-miR-185-5p	ENSG00000137076	TLN1	TarBase v8.0	#N/A	#N/A	#N/A
MIMAT0000455	hsa-miR-185-5p	ENSG00000140564	FURIN	TarBase v8.0	#N/A	#N/A	#N/A
MIMAT0000455	hsa-miR-185-5p	ENSG00000140575	IQGAP1	TarBase v8.0	#N/A	#N/A	#N/A
MIMAT0000455	hsa-miR-185-5p	ENSG00000141458	NPC1	TarBase v8.0	#N/A	#N/A	#N/A
MIMAT0000455	hsa-miR-185-5p	ENSG00000141867	BRD4	TarBase v8.0	#N/A	#N/A	#N/A
MIMAT0000455	hsa-miR-185-5p	ENSG00000145675	PIK3R1	TarBase v8.0	#N/A	#N/A	#N/A
MIMAT0000455	hsa-miR-185-5p	ENSG00000146648	EGFR	TarBase v8.0	#N/A	#N/A	#N/A
MIMAT0000455	hsa-miR-185-5p	ENSG00000148719	DNAJB12	TarBase v8.0	#N/A	#N/A	#N/A
MIMAT0000455	hsa-miR-185-5p	ENSG00000155876	RRAGA	TarBase v8.0	#N/A	#N/A	#N/A
MIMAT0000455	hsa-miR-185-5p	ENSG00000160208	RRP1B	TarBase v8.0	#N/A	#N/A	#N/A
MIMAT0000455	hsa-miR-185-5p	ENSG00000160917	CPSF4	TarBase v8.0	#N/A	#N/A	#N/A
MIMAT0000455	hsa-miR-185-5p	ENSG00000162231	NXF1	TarBase v8.0	#N/A	#N/A	#N/A
MIMAT0000455	hsa-miR-185-5p	ENSG00000164327	RICTOR	TarBase v8.0	#N/A	#N/A	#N/A
MIMAT0000455	hsa-miR-185-5p	ENSG00000164916	FOXK1	TarBase v8.0	#N/A	#N/A	#N/A
MIMAT0000455	hsa-miR-185-5p	ENSG00000166913	YWHAB	TarBase v8.0	#N/A	#N/A	#N/A
MIMAT0000455	hsa-miR-185-5p	ENSG00000175582	RAB6A	TarBase v8.0	#N/A	#N/A	#N/A
MIMAT0000455	hsa-miR-185-5p	ENSG00000182718	ANXA2	TarBase v8.0	#N/A	#N/A	#N/A
MIMAT0000455	hsa-miR-185-5p	ENSG00000182827	ACBD3	TarBase v8.0	#N/A	#N/A	#N/A
MIMAT0000455	hsa-miR-185-5p	ENSG00000183508	TENT5C	TarBase v8.0	#N/A	#N/A	#N/A
MIMAT0000455	hsa-miR-185-5p	ENSG00000185009	AP3M1	TarBase v8.0	#N/A	#N/A	#N/A
MIMAT0000455	hsa-miR-185-5p	ENSG00000198668	CALM1	TarBase v8.0	#N/A	#N/A	#N/A
MIMAT0000455	hsa-miR-185-5p	ENSG00000204628	RACK1	TarBase v8.0	#N/A	#N/A	#N/A
MIMAT0000455	hsa-miR-185-5p	ENSG00000082898	XPO1	TarBase v8.0	XPO1	#N/A	#N/A
MIMAT0003880	hsa-miR-18b-5p	ENSG00000132274	TRIM22	TarBase v8.0	#N/A	TRIM22	TRIM22
MIMAT0001412	hsa-miR-18b-5p	ENSG00000215301	DDX3X	TarBase v8.0	#N/A	DDX3X	#N/A
MIMAT0001412	hsa-miR-18b-5p	ENSG00000205339	IPO7	TarBase v8.0	#N/A	IPO7	#N/A
MIMAT0001412	hsa-miR-18b-5p	ENSG00000069869	NEDD4	TarBase v8.0	#N/A	NEDD4	#N/A
MIMAT0001412	hsa-miR-18b-5p	ENSG00000030066	NUP160	TarBase v8.0	NUP160	#N/A	#N/A
MIMAT0001412	hsa-miR-18b-5p	ENSG00000008018	PSMB1	TarBase v8.0	#N/A	#N/A	#N/A
MIMAT0001412	hsa-miR-18b-5p	ENSG00000025800	KPNA6	TarBase v8.0	#N/A	#N/A	#N/A
MIMAT0001412	hsa-miR-18b-5p	ENSG00000061676	NCKAP1	TarBase v8.0	#N/A	#N/A	#N/A
MIMAT0001412	hsa-miR-18b-5p	ENSG00000065526	SPEN	TarBase v8.0	#N/A	#N/A	#N/A
MIMAT0001412	hsa-miR-18b-5p	ENSG00000080603	SRCAP	TarBase v8.0	#N/A	#N/A	#N/A
MIMAT0001412	hsa-miR-18b-5p	ENSG00000083312	TNPO1	TarBase v8.0	#N/A	#N/A	#N/A
MIMAT0001412	hsa-miR-18b-5p	ENSG00000089902	RCOR1	TarBase v8.0	#N/A	#N/A	#N/A
MIMAT0001412	hsa-miR-18b-5p	ENSG00000092201	SUPT16H	TarBase v8.0	#N/A	#N/A	#N/A
MIMAT0001412	hsa-miR-18b-5p	ENSG00000100804	PSMB5	TarBase v8.0	#N/A	#N/A	#N/A
MIMAT0001412	hsa-miR-18b-5p	ENSG00000100906	NFKBIA	TarBase v8.0	#N/A	#N/A	#N/A
MIMAT0001412	hsa-miR-18b-5p	ENSG00000102753	KPNA3	TarBase v8.0	#N/A	#N/A	#N/A
MIMAT0001412	hsa-miR-18b-5p	ENSG00000108424	KPNB1	TarBase v8.0	#N/A	#N/A	#N/A
MIMAT0001412	hsa-miR-18b-5p	ENSG00000109971	HSPA8	TarBase v8.0	#N/A	#N/A	#N/A
MIMAT0001412	hsa-miR-18b-5p	ENSG00000111237	VPS29	TarBase v8.0	#N/A	#N/A	#N/A
MIMAT0001412	hsa-miR-18b-5p	ENSG00000111727	HCFC2	TarBase v8.0	#N/A	#N/A	#N/A
MIMAT0001412	hsa-miR-18b-5p	ENSG00000114030	KPNA1	TarBase v8.0	#N/A	#N/A	#N/A
MIMAT0001412	hsa-miR-18b-5p	ENSG00000116030	SUMO1	TarBase v8.0	#N/A	#N/A	#N/A
MIMAT0001412	hsa-miR-18b-5p	ENSG00000116044	NFE2L2	TarBase v8.0	#N/A	#N/A	#N/A
MIMAT0001412	hsa-miR-18b-5p	ENSG00000125875	TBC1D20	TarBase v8.0	#N/A	#N/A	#N/A
MIMAT0001412	hsa-miR-18b-5p	ENSG00000126214	KLC1	TarBase v8.0	#N/A	#N/A	#N/A
MIMAT0001412	hsa-miR-18b-5p	ENSG00000129083	COPB1	TarBase v8.0	#N/A	#N/A	#N/A
MIMAT0001412	hsa-miR-18b-5p	ENSG00000130164	LDLR	TarBase v8.0	#N/A	#N/A	#N/A
MIMAT0001412	hsa-miR-18b-5p	ENSG00000132819	RBM38	TarBase v8.0	#N/A	#N/A	#N/A
MIMAT0001412	hsa-miR-18b-5p	ENSG00000135679	MDM2	TarBase v8.0	#N/A	#N/A	#N/A
MIMAT0001412	hsa-miR-18b-5p	ENSG00000138443	ABI2	TarBase v8.0	#N/A	#N/A	#N/A
MIMAT0001412	hsa-miR-18b-5p	ENSG00000139687	RB1	TarBase v8.0	#N/A	#N/A	#N/A
MIMAT0001412	hsa-miR-18b-5p	ENSG00000143393	PI4KB	TarBase v8.0	#N/A	#N/A	#N/A
MIMAT0001412	hsa-miR-18b-5p	ENSG00000145386	CCNA2	TarBase v8.0	#N/A	#N/A	#N/A
MIMAT0001412	hsa-miR-18b-5p	ENSG00000164171	ITGA2	TarBase v8.0	#N/A	#N/A	#N/A
MIMAT0001412	hsa-miR-18b-5p	ENSG00000168036	CTNNB1	TarBase v8.0	#N/A	#N/A	#N/A
MIMAT0001412	hsa-miR-18b-5p	ENSG00000168575	SLC20A2	TarBase v8.0	#N/A	#N/A	#N/A
MIMAT0001412	hsa-miR-18b-5p	ENSG00000168610	STAT3	TarBase v8.0	#N/A	#N/A	#N/A
MIMAT0001412	hsa-miR-18b-5p	ENSG00000171681	ATF7IP	TarBase v8.0	#N/A	#N/A	#N/A
MIMAT0001412	hsa-miR-18b-5p	ENSG00000172534	HCFC1	TarBase v8.0	#N/A	#N/A	#N/A
MIMAT0001412	hsa-miR-18b-5p	ENSG00000182568	SATB1	TarBase v8.0	#N/A	#N/A	#N/A
MIMAT0001412	hsa-miR-18b-5p	ENSG00000238227	TMEM250	TarBase v8.0	#N/A	#N/A	#N/A
MIMAT0001412	hsa-miR-18b-5p	ENSG00000126883	NUP214	TarBase v8.0	NUP214	#N/A	#N/A
MIMAT0001412	hsa-miR-18b-5p	ENSG00000082898	XPO1	TarBase v8.0	XPO1	#N/A	#N/A
MIMAT0000101	hsa-miR-191-5p	ENSG00000126581	BECN1	TarBase v8.0	#N/A	#N/A	BECN1
MIMAT0000104	hsa-miR-191-5p	ENSG00000154639	CXADR	TarBase v8.0	#N/A	#N/A	CXADR
MIMAT0000068	hsa-miR-191-5p	ENSG00000128829	EIF2AK4	TarBase v8.0	#N/A	#N/A	EIF2AK4
MIMAT0000267	hsa-miR-191-5p	ENSG00000078747	ITCH	TarBase v8.0	#N/A	ITCH	ITCH
MIMAT0000077	hsa-miR-191-5p	ENSG00000088888	MAVS	TarBase v8.0	#N/A	MAVS	MAVS
MIMAT0000084	hsa-miR-191-5p	ENSG00000115415	STAT1	TarBase v8.0	#N/A	#N/A	STAT1
MIMAT0000440	hsa-miR-191-5p	ENSG00000167601	AXL	TarBase v8.0	#N/A	AXL	#N/A
MIMAT0000440	hsa-miR-191-5p	ENSG00000010810	FYN	TarBase v8.0	#N/A	FYN	#N/A
MIMAT0000440	hsa-miR-191-5p	ENSG00000205339	IPO7	TarBase v8.0	#N/A	IPO7	#N/A
MIMAT0000440	hsa-miR-191-5p	ENSG00000121060	TRIM25	TarBase v8.0	#N/A	TRIM25	#N/A
MIMAT0000440	hsa-miR-191-5p	ENSG00000198492	YTHDF2	TarBase v8.0	#N/A	YTHDF2	#N/A
MIMAT0000440	hsa-miR-191-5p	ENSG00000069248	NUP133	TarBase v8.0	NUP133	#N/A	#N/A
MIMAT0000440	hsa-miR-191-5p	ENSG00000124789	NUP153	TarBase v8.0	NUP153	#N/A	#N/A
MIMAT0000440	hsa-miR-191-5p	ENSG00000003402	CFLAR	TarBase v8.0	#N/A	#N/A	#N/A
MIMAT0000440	hsa-miR-191-5p	ENSG00000005007	UPF1	TarBase v8.0	#N/A	#N/A	#N/A
MIMAT0000440	hsa-miR-191-5p	ENSG00000011243	AKAP8L	TarBase v8.0	#N/A	#N/A	#N/A
MIMAT0000440	hsa-miR-191-5p	ENSG00000011275	RNF216	TarBase v8.0	#N/A	#N/A	#N/A
MIMAT0000440	hsa-miR-191-5p	ENSG00000025800	KPNA6	TarBase v8.0	#N/A	#N/A	#N/A
MIMAT0000440	hsa-miR-191-5p	ENSG00000049759	NEDD4L	TarBase v8.0	#N/A	#N/A	#N/A
MIMAT0000440	hsa-miR-191-5p	ENSG00000062650	WAPL	TarBase v8.0	#N/A	#N/A	#N/A
MIMAT0000440	hsa-miR-191-5p	ENSG00000065427	KARS1	TarBase v8.0	#N/A	#N/A	#N/A
MIMAT0000440	hsa-miR-191-5p	ENSG00000065526	SPEN	TarBase v8.0	#N/A	#N/A	#N/A
MIMAT0000440	hsa-miR-191-5p	ENSG00000067167	TRAM1	TarBase v8.0	#N/A	#N/A	#N/A
MIMAT0000440	hsa-miR-191-5p	ENSG00000073008	PVR	TarBase v8.0	#N/A	#N/A	#N/A
MIMAT0000440	hsa-miR-191-5p	ENSG00000075711	DLG1	TarBase v8.0	#N/A	#N/A	#N/A
MIMAT0000440	hsa-miR-191-5p	ENSG00000075785	RAB7A	TarBase v8.0	#N/A	#N/A	#N/A
MIMAT0000440	hsa-miR-191-5p	ENSG00000080603	SRCAP	TarBase v8.0	#N/A	#N/A	#N/A
MIMAT0000440	hsa-miR-191-5p	ENSG00000081026	MAGI3	TarBase v8.0	#N/A	#N/A	#N/A
MIMAT0000440	hsa-miR-191-5p	ENSG00000082258	CCNT2	TarBase v8.0	#N/A	#N/A	#N/A
MIMAT0000440	hsa-miR-191-5p	ENSG00000089902	RCOR1	TarBase v8.0	#N/A	#N/A	#N/A
MIMAT0000440	hsa-miR-191-5p	ENSG00000090339	ICAM1	TarBase v8.0	#N/A	#N/A	#N/A
MIMAT0000440	hsa-miR-191-5p	ENSG00000100353	EIF3D	TarBase v8.0	#N/A	#N/A	#N/A
MIMAT0000440	hsa-miR-191-5p	ENSG00000100393	EP300	TarBase v8.0	#N/A	#N/A	#N/A
MIMAT0000440	hsa-miR-191-5p	ENSG00000100567	PSMA3	TarBase v8.0	#N/A	#N/A	#N/A
MIMAT0000440	hsa-miR-191-5p	ENSG00000100906	NFKBIA	TarBase v8.0	#N/A	#N/A	#N/A
MIMAT0000440	hsa-miR-191-5p	ENSG00000101558	VAPA	TarBase v8.0	#N/A	#N/A	#N/A
MIMAT0000440	hsa-miR-191-5p	ENSG00000108424	KPNB1	TarBase v8.0	#N/A	#N/A	#N/A
MIMAT0000440	hsa-miR-191-5p	ENSG00000109111	SUPT6H	TarBase v8.0	#N/A	#N/A	#N/A
MIMAT0000440	hsa-miR-191-5p	ENSG00000109670	FBXW7	TarBase v8.0	#N/A	#N/A	#N/A
MIMAT0000440	hsa-miR-191-5p	ENSG00000111652	COPS7A	TarBase v8.0	#N/A	#N/A	#N/A
MIMAT0000440	hsa-miR-191-5p	ENSG00000114867	EIF4G1	TarBase v8.0	#N/A	#N/A	#N/A
MIMAT0000440	hsa-miR-191-5p	ENSG00000116044	NFE2L2	TarBase v8.0	#N/A	#N/A	#N/A
MIMAT0000440	hsa-miR-191-5p	ENSG00000116062	MSH6	TarBase v8.0	#N/A	#N/A	#N/A
MIMAT0000440	hsa-miR-191-5p	ENSG00000116679	IVNS1ABP	TarBase v8.0	#N/A	#N/A	#N/A
MIMAT0000440	hsa-miR-191-5p	ENSG00000118900	UBN1	TarBase v8.0	#N/A	#N/A	#N/A
MIMAT0000440	hsa-miR-191-5p	ENSG00000123124	WWP1	TarBase v8.0	#N/A	#N/A	#N/A
MIMAT0000440	hsa-miR-191-5p	ENSG00000124164	VAPB	TarBase v8.0	#N/A	#N/A	#N/A
MIMAT0000440	hsa-miR-191-5p	ENSG00000124181	PLCG1	TarBase v8.0	#N/A	#N/A	#N/A
MIMAT0000440	hsa-miR-191-5p	ENSG00000125826	RBCK1	TarBase v8.0	#N/A	#N/A	#N/A
MIMAT0000440	hsa-miR-191-5p	ENSG00000127022	CANX	TarBase v8.0	#N/A	#N/A	#N/A
MIMAT0000440	hsa-miR-191-5p	ENSG00000128016	ZFP36	TarBase v8.0	#N/A	#N/A	#N/A
MIMAT0000440	hsa-miR-191-5p	ENSG00000129315	CCNT1	TarBase v8.0	#N/A	#N/A	#N/A
MIMAT0000440	hsa-miR-191-5p	ENSG00000130164	LDLR	TarBase v8.0	#N/A	#N/A	#N/A
MIMAT0000440	hsa-miR-191-5p	ENSG00000130699	TAF4	TarBase v8.0	#N/A	#N/A	#N/A
MIMAT0000440	hsa-miR-191-5p	ENSG00000131467	PSME3	TarBase v8.0	#N/A	#N/A	#N/A
MIMAT0000440	hsa-miR-191-5p	ENSG00000131773	KHDRBS3	TarBase v8.0	#N/A	#N/A	#N/A
MIMAT0000440	hsa-miR-191-5p	ENSG00000134352	IL6ST	TarBase v8.0	#N/A	#N/A	#N/A
MIMAT0000440	hsa-miR-191-5p	ENSG00000135486	HNRNPA1	TarBase v8.0	#N/A	#N/A	#N/A
MIMAT0000440	hsa-miR-191-5p	ENSG00000137947	GTF2B	TarBase v8.0	#N/A	#N/A	#N/A
MIMAT0000440	hsa-miR-191-5p	ENSG00000138448	ITGAV	TarBase v8.0	#N/A	#N/A	#N/A
MIMAT0000440	hsa-miR-191-5p	ENSG00000140307	GTF2A2	TarBase v8.0	#N/A	#N/A	#N/A
MIMAT0000440	hsa-miR-191-5p	ENSG00000141458	NPC1	TarBase v8.0	#N/A	#N/A	#N/A
MIMAT0000440	hsa-miR-191-5p	ENSG00000141564	RPTOR	TarBase v8.0	#N/A	#N/A	#N/A
MIMAT0000440	hsa-miR-191-5p	ENSG00000142627	EPHA2	TarBase v8.0	#N/A	#N/A	#N/A
MIMAT0000440	hsa-miR-191-5p	ENSG00000143393	PI4KB	TarBase v8.0	#N/A	#N/A	#N/A
MIMAT0000440	hsa-miR-191-5p	ENSG00000144136	SLC20A1	TarBase v8.0	#N/A	#N/A	#N/A
MIMAT0000440	hsa-miR-191-5p	ENSG00000145782	ATG12	TarBase v8.0	#N/A	#N/A	#N/A
MIMAT0000440	hsa-miR-191-5p	ENSG00000151247	EIF4E	TarBase v8.0	#N/A	#N/A	#N/A
MIMAT0000440	hsa-miR-191-5p	ENSG00000151657	KIN	TarBase v8.0	#N/A	#N/A	#N/A
MIMAT0000440	hsa-miR-191-5p	ENSG00000153187	HNRNPU	TarBase v8.0	#N/A	#N/A	#N/A
MIMAT0000440	hsa-miR-191-5p	ENSG00000154447	SH3RF1	TarBase v8.0	#N/A	#N/A	#N/A
MIMAT0000440	hsa-miR-191-5p	ENSG00000157540	DYRK1A	TarBase v8.0	#N/A	#N/A	#N/A
MIMAT0000440	hsa-miR-191-5p	ENSG00000158402	CDC25C	TarBase v8.0	#N/A	#N/A	#N/A
MIMAT0000440	hsa-miR-191-5p	ENSG00000160208	RRP1B	TarBase v8.0	#N/A	#N/A	#N/A
MIMAT0000440	hsa-miR-191-5p	ENSG00000162231	NXF1	TarBase v8.0	#N/A	#N/A	#N/A
MIMAT0000440	hsa-miR-191-5p	ENSG00000162775	RBM15	TarBase v8.0	#N/A	#N/A	#N/A
MIMAT0000440	hsa-miR-191-5p	ENSG00000163161	ERCC3	TarBase v8.0	#N/A	#N/A	#N/A
MIMAT0000440	hsa-miR-191-5p	ENSG00000163347	CLDN1	TarBase v8.0	#N/A	#N/A	#N/A
MIMAT0000440	hsa-miR-191-5p	ENSG00000164171	ITGA2	TarBase v8.0	#N/A	#N/A	#N/A
MIMAT0000440	hsa-miR-191-5p	ENSG00000164615	CAMLG	TarBase v8.0	#N/A	#N/A	#N/A
MIMAT0000440	hsa-miR-191-5p	ENSG00000165119	HNRNPK	TarBase v8.0	#N/A	#N/A	#N/A
MIMAT0000440	hsa-miR-191-5p	ENSG00000165650	PDZD8	TarBase v8.0	#N/A	#N/A	#N/A
MIMAT0000440	hsa-miR-191-5p	ENSG00000166949	SMAD3	TarBase v8.0	#N/A	#N/A	#N/A
MIMAT0000440	hsa-miR-191-5p	ENSG00000167986	DDB1	TarBase v8.0	#N/A	#N/A	#N/A
MIMAT0000440	hsa-miR-191-5p	ENSG00000168036	CTNNB1	TarBase v8.0	#N/A	#N/A	#N/A
MIMAT0000440	hsa-miR-191-5p	ENSG00000168575	SLC20A2	TarBase v8.0	#N/A	#N/A	#N/A
MIMAT0000440	hsa-miR-191-5p	ENSG00000170653	ATF7	TarBase v8.0	#N/A	#N/A	#N/A
MIMAT0000440	hsa-miR-191-5p	ENSG00000175115	PACS1	TarBase v8.0	#N/A	#N/A	#N/A
MIMAT0000440	hsa-miR-191-5p	ENSG00000175334	BANF1	TarBase v8.0	#N/A	#N/A	#N/A
MIMAT0000440	hsa-miR-191-5p	ENSG00000180198	RCC1	TarBase v8.0	#N/A	#N/A	#N/A
MIMAT0000440	hsa-miR-191-5p	ENSG00000180228	PRKRA	TarBase v8.0	#N/A	#N/A	#N/A
MIMAT0000440	hsa-miR-191-5p	ENSG00000180370	PAK2	TarBase v8.0	#N/A	#N/A	#N/A
MIMAT0000440	hsa-miR-191-5p	ENSG00000182568	SATB1	TarBase v8.0	#N/A	#N/A	#N/A
MIMAT0000440	hsa-miR-191-5p	ENSG00000183508	TENT5C	TarBase v8.0	#N/A	#N/A	#N/A
MIMAT0000440	hsa-miR-191-5p	ENSG00000184697	CLDN6	TarBase v8.0	#N/A	#N/A	#N/A
MIMAT0000440	hsa-miR-191-5p	ENSG00000185591	SP1	TarBase v8.0	#N/A	#N/A	#N/A
MIMAT0000440	hsa-miR-191-5p	ENSG00000186350	RXRA	TarBase v8.0	#N/A	#N/A	#N/A
MIMAT0000440	hsa-miR-191-5p	ENSG00000186432	KPNA4	TarBase v8.0	#N/A	#N/A	#N/A
MIMAT0000440	hsa-miR-191-5p	ENSG00000188486	H2AX	TarBase v8.0	#N/A	#N/A	#N/A
MIMAT0000440	hsa-miR-191-5p	ENSG00000197157	SND1	TarBase v8.0	#N/A	#N/A	#N/A
MIMAT0000440	hsa-miR-191-5p	ENSG00000198276	UCKL1	TarBase v8.0	#N/A	#N/A	#N/A
MIMAT0000440	hsa-miR-191-5p	ENSG00000198408	OGA	TarBase v8.0	#N/A	#N/A	#N/A
MIMAT0000440	hsa-miR-191-5p	ENSG00000198890	PRMT6	TarBase v8.0	#N/A	#N/A	#N/A
MIMAT0000440	hsa-miR-191-5p	ENSG00000198900	TOP1	TarBase v8.0	#N/A	#N/A	#N/A
MIMAT0000440	hsa-miR-191-5p	ENSG00000204256	BRD2	TarBase v8.0	#N/A	#N/A	#N/A
MIMAT0000440	hsa-miR-191-5p	ENSG00000075188	NUP37	TarBase v8.0	NUP37	#N/A	#N/A
MIMAT0000440	hsa-miR-191-5p	ENSG00000101146	RAE1	TarBase v8.0	RAE1	#N/A	#N/A
MIMAT0000440	hsa-miR-191-5p	ENSG00000085415	SEH1L	TarBase v8.0	SEH1L	#N/A	#N/A
MIMAT0000440	hsa-miR-191-5p	ENSG00000082898	XPO1	TarBase v8.0	XPO1	#N/A	#N/A
MIMAT0000267	hsa-miR-193b-3p	ENSG00000078747	ITCH	TarBase v8.0	#N/A	ITCH	ITCH
MIMAT0000077	hsa-miR-193b-3p	ENSG00000088888	MAVS	TarBase v8.0	#N/A	MAVS	MAVS
MIMAT0002888	hsa-miR-193b-3p	ENSG00000198933	TBKBP1	TarBase v8.0	#N/A	#N/A	TBKBP1
MIMAT0002819	hsa-miR-193b-3p	ENSG00000108561	C1QBP	TarBase v8.0	#N/A	C1QBP	#N/A
MIMAT0002819	hsa-miR-193b-3p	ENSG00000189403	HMGB1	TarBase v8.0	#N/A	HMGB1	#N/A
MIMAT0002819	hsa-miR-193b-3p	ENSG00000205339	IPO7	TarBase v8.0	#N/A	IPO7	#N/A
MIMAT0002819	hsa-miR-193b-3p	ENSG00000184216	IRAK1	TarBase v8.0	#N/A	IRAK1	#N/A
MIMAT0002819	hsa-miR-193b-3p	ENSG00000197122	SRC	TarBase v8.0	#N/A	SRC	#N/A
MIMAT0002819	hsa-miR-193b-3p	ENSG00000130726	TRIM28	TarBase v8.0	#N/A	TRIM28	#N/A
MIMAT0002819	hsa-miR-193b-3p	ENSG00000058804	NDC1	TarBase v8.0	NDC1	#N/A	#N/A
MIMAT0002819	hsa-miR-193b-3p	ENSG00000072274	TFRC	TarBase v8.0	#N/A	#N/A	#N/A
MIMAT0002819	hsa-miR-193b-3p	ENSG00000074266	EED	TarBase v8.0	#N/A	#N/A	#N/A
MIMAT0002819	hsa-miR-193b-3p	ENSG00000075711	DLG1	TarBase v8.0	#N/A	#N/A	#N/A
MIMAT0002819	hsa-miR-193b-3p	ENSG00000076248	UNG	TarBase v8.0	#N/A	#N/A	#N/A
MIMAT0002819	hsa-miR-193b-3p	ENSG00000080603	SRCAP	TarBase v8.0	#N/A	#N/A	#N/A
MIMAT0002819	hsa-miR-193b-3p	ENSG00000082258	CCNT2	TarBase v8.0	#N/A	#N/A	#N/A
MIMAT0002819	hsa-miR-193b-3p	ENSG00000126883	NUP214	TarBase v8.0	NUP214	#N/A	#N/A
MIMAT0002819	hsa-miR-193b-3p	ENSG00000083312	TNPO1	TarBase v8.0	#N/A	#N/A	#N/A
MIMAT0002819	hsa-miR-193b-3p	ENSG00000087365	SF3B2	TarBase v8.0	#N/A	#N/A	#N/A
MIMAT0002819	hsa-miR-193b-3p	ENSG00000100030	MAPK1	TarBase v8.0	#N/A	#N/A	#N/A
MIMAT0002819	hsa-miR-193b-3p	ENSG00000100393	EP300	TarBase v8.0	#N/A	#N/A	#N/A
MIMAT0002819	hsa-miR-193b-3p	ENSG00000101412	E2F1	TarBase v8.0	#N/A	#N/A	#N/A
MIMAT0002819	hsa-miR-193b-3p	ENSG00000101868	POLA1	TarBase v8.0	#N/A	#N/A	#N/A
MIMAT0002819	hsa-miR-193b-3p	ENSG00000102226	USP11	TarBase v8.0	#N/A	#N/A	#N/A
MIMAT0002819	hsa-miR-193b-3p	ENSG00000102753	KPNA3	TarBase v8.0	#N/A	#N/A	#N/A
MIMAT0002819	hsa-miR-193b-3p	ENSG00000107862	GBF1	TarBase v8.0	#N/A	#N/A	#N/A
MIMAT0002819	hsa-miR-193b-3p	ENSG00000109971	HSPA8	TarBase v8.0	#N/A	#N/A	#N/A
MIMAT0002819	hsa-miR-193b-3p	ENSG00000111802	TDP2	TarBase v8.0	#N/A	#N/A	#N/A
MIMAT0002819	hsa-miR-193b-3p	ENSG00000114062	UBE3A	TarBase v8.0	#N/A	#N/A	#N/A
MIMAT0002819	hsa-miR-193b-3p	ENSG00000114867	EIF4G1	TarBase v8.0	#N/A	#N/A	#N/A
MIMAT0002819	hsa-miR-193b-3p	ENSG00000116062	MSH6	TarBase v8.0	#N/A	#N/A	#N/A
MIMAT0002819	hsa-miR-193b-3p	ENSG00000116679	IVNS1ABP	TarBase v8.0	#N/A	#N/A	#N/A
MIMAT0002819	hsa-miR-193b-3p	ENSG00000125266	EFNB2	TarBase v8.0	#N/A	#N/A	#N/A
MIMAT0002819	hsa-miR-193b-3p	ENSG00000127481	UBR4	TarBase v8.0	#N/A	#N/A	#N/A
MIMAT0002819	hsa-miR-193b-3p	ENSG00000128016	ZFP36	TarBase v8.0	#N/A	#N/A	#N/A
MIMAT0002819	hsa-miR-193b-3p	ENSG00000131467	PSME3	TarBase v8.0	#N/A	#N/A	#N/A
MIMAT0002819	hsa-miR-193b-3p	ENSG00000132646	PCNA	TarBase v8.0	#N/A	#N/A	#N/A
MIMAT0002819	hsa-miR-193b-3p	ENSG00000135679	MDM2	TarBase v8.0	#N/A	#N/A	#N/A
MIMAT0002819	hsa-miR-193b-3p	ENSG00000137076	TLN1	TarBase v8.0	#N/A	#N/A	#N/A
MIMAT0002819	hsa-miR-193b-3p	ENSG00000138443	ABI2	TarBase v8.0	#N/A	#N/A	#N/A
MIMAT0002819	hsa-miR-193b-3p	ENSG00000142627	EPHA2	TarBase v8.0	#N/A	#N/A	#N/A
MIMAT0002819	hsa-miR-193b-3p	ENSG00000143393	PI4KB	TarBase v8.0	#N/A	#N/A	#N/A
MIMAT0002819	hsa-miR-193b-3p	ENSG00000145386	CCNA2	TarBase v8.0	#N/A	#N/A	#N/A
MIMAT0002819	hsa-miR-193b-3p	ENSG00000145675	PIK3R1	TarBase v8.0	#N/A	#N/A	#N/A
MIMAT0002819	hsa-miR-193b-3p	ENSG00000151725	CENPU	TarBase v8.0	#N/A	#N/A	#N/A
MIMAT0002819	hsa-miR-193b-3p	ENSG00000162402	USP24	TarBase v8.0	#N/A	#N/A	#N/A
MIMAT0002819	hsa-miR-193b-3p	ENSG00000164327	RICTOR	TarBase v8.0	#N/A	#N/A	#N/A
MIMAT0002819	hsa-miR-193b-3p	ENSG00000164985	PSIP1	TarBase v8.0	#N/A	#N/A	#N/A
MIMAT0002819	hsa-miR-193b-3p	ENSG00000165650	PDZD8	TarBase v8.0	#N/A	#N/A	#N/A
MIMAT0002819	hsa-miR-193b-3p	ENSG00000166167	BTRC	TarBase v8.0	#N/A	#N/A	#N/A
MIMAT0002819	hsa-miR-193b-3p	ENSG00000166801	FAM111A	TarBase v8.0	#N/A	#N/A	#N/A
MIMAT0002819	hsa-miR-193b-3p	ENSG00000166949	SMAD3	TarBase v8.0	#N/A	#N/A	#N/A
MIMAT0002819	hsa-miR-193b-3p	ENSG00000167977	KCTD5	TarBase v8.0	#N/A	#N/A	#N/A
MIMAT0002819	hsa-miR-193b-3p	ENSG00000167986	DDB1	TarBase v8.0	#N/A	#N/A	#N/A
MIMAT0002819	hsa-miR-193b-3p	ENSG00000170312	CDK1	TarBase v8.0	#N/A	#N/A	#N/A
MIMAT0002819	hsa-miR-193b-3p	ENSG00000171681	ATF7IP	TarBase v8.0	#N/A	#N/A	#N/A
MIMAT0002819	hsa-miR-193b-3p	ENSG00000180198	RCC1	TarBase v8.0	#N/A	#N/A	#N/A
MIMAT0002819	hsa-miR-193b-3p	ENSG00000182481	KPNA2	TarBase v8.0	#N/A	#N/A	#N/A
MIMAT0002819	hsa-miR-193b-3p	ENSG00000183508	TENT5C	TarBase v8.0	#N/A	#N/A	#N/A
MIMAT0002819	hsa-miR-193b-3p	ENSG00000204628	RACK1	TarBase v8.0	#N/A	#N/A	#N/A
MIMAT0002819	hsa-miR-193b-3p	ENSG00000093000	NUP50	TarBase v8.0	NUP50	#N/A	#N/A
MIMAT0002819	hsa-miR-193b-3p	ENSG00000139496	NUP58	TarBase v8.0	NUP58	#N/A	#N/A
MIMAT0002819	hsa-miR-193b-3p	ENSG00000082898	XPO1	TarBase v8.0	XPO1	#N/A	#N/A
MIMAT0000104	hsa-miR-210-3p	ENSG00000154639	CXADR	TarBase v8.0	#N/A	#N/A	CXADR
MIMAT0005794	hsa-miR-210-3p	ENSG00000079785	DDX1	TarBase v8.0	#N/A	DDX1	DDX1
MIMAT0000068	hsa-miR-210-3p	ENSG00000128829	EIF2AK4	TarBase v8.0	#N/A	#N/A	EIF2AK4
MIMAT0000068	hsa-miR-210-3p	ENSG00000090989	EXOC1	TarBase v8.0	#N/A	#N/A	EXOC1
MIMAT0000440	hsa-miR-210-3p	ENSG00000165949	IFI27	TarBase v8.0	#N/A	IFI27	IFI27
MIMAT0002819	hsa-miR-210-3p	ENSG00000115267	IFIH1	TarBase v8.0	#N/A	IFIH1	IFIH1
MIMAT0002819	hsa-miR-210-3p	ENSG00000185745	IFIT1	TarBase v8.0	#N/A	#N/A	IFIT1
MIMAT0000077	hsa-miR-210-3p	ENSG00000088888	MAVS	TarBase v8.0	#N/A	MAVS	MAVS
MIMAT0000418	hsa-miR-210-3p	ENSG00000134321	RSAD2	TarBase v8.0	#N/A	RSAD2	RSAD2
MIMAT0000082	hsa-miR-210-3p	ENSG00000101347	SAMHD1	TarBase v8.0	#N/A	SAMHD1	SAMHD1
MIMAT0000084	hsa-miR-210-3p	ENSG00000181555	SETD2	TarBase v8.0	#N/A	#N/A	SETD2
MIMAT0000703	hsa-miR-210-3p	ENSG00000136560	TANK	TarBase v8.0	#N/A	#N/A	TANK
MIMAT0002174	hsa-miR-210-3p	ENSG00000183735	TBK1	TarBase v8.0	#N/A	TBK1	TBK1
MIMAT0000267	hsa-miR-210-3p	ENSG00000117335	CD46	TarBase v8.0	#N/A	CD46	#N/A
MIMAT0000267	hsa-miR-210-3p	ENSG00000205403	CFI	TarBase v8.0	#N/A	CFI	#N/A
MIMAT0000267	hsa-miR-210-3p	ENSG00000215301	DDX3X	TarBase v8.0	#N/A	DDX3X	#N/A
MIMAT0000267	hsa-miR-210-3p	ENSG00000108771	DHX58	TarBase v8.0	#N/A	DHX58	#N/A
MIMAT0000267	hsa-miR-210-3p	ENSG00000010810	FYN	TarBase v8.0	#N/A	FYN	#N/A
MIMAT0000267	hsa-miR-210-3p	ENSG00000205339	IPO7	TarBase v8.0	#N/A	IPO7	#N/A
MIMAT0000267	hsa-miR-210-3p	ENSG00000184216	IRAK1	TarBase v8.0	#N/A	IRAK1	#N/A
MIMAT0000267	hsa-miR-210-3p	ENSG00000254087	LYN	TarBase v8.0	#N/A	LYN	#N/A
MIMAT0000267	hsa-miR-210-3p	ENSG00000069869	NEDD4	TarBase v8.0	#N/A	NEDD4	#N/A
MIMAT0000267	hsa-miR-210-3p	ENSG00000160703	NLRX1	TarBase v8.0	#N/A	NLRX1	#N/A
MIMAT0000267	hsa-miR-210-3p	ENSG00000123240	OPTN	TarBase v8.0	#N/A	OPTN	#N/A
MIMAT0000267	hsa-miR-210-3p	ENSG00000165025	SYK	TarBase v8.0	#N/A	SYK	#N/A
MIMAT0000267	hsa-miR-210-3p	ENSG00000113595	TRIM23	TarBase v8.0	#N/A	TRIM23	#N/A
MIMAT0000267	hsa-miR-210-3p	ENSG00000079246	XRCC5	TarBase v8.0	#N/A	XRCC5	#N/A
MIMAT0000267	hsa-miR-210-3p	ENSG00000111581	NUP107	TarBase v8.0	NUP107	#N/A	#N/A
MIMAT0000267	hsa-miR-210-3p	ENSG00000030066	NUP160	TarBase v8.0	NUP160	#N/A	#N/A
MIMAT0000267	hsa-miR-210-3p	ENSG00000132182	NUP210	TarBase v8.0	NUP210	#N/A	#N/A
MIMAT0000267	hsa-miR-210-3p	ENSG00000000971	CFH	TarBase v8.0	#N/A	#N/A	#N/A
MIMAT0000267	hsa-miR-210-3p	ENSG00000025800	KPNA6	TarBase v8.0	#N/A	#N/A	#N/A
MIMAT0000267	hsa-miR-210-3p	ENSG00000028116	VRK2	TarBase v8.0	#N/A	#N/A	#N/A
MIMAT0000267	hsa-miR-210-3p	ENSG00000163002	NUP35	TarBase v8.0	NUP35	#N/A	#N/A
MIMAT0000267	hsa-miR-210-3p	ENSG00000049759	NEDD4L	TarBase v8.0	#N/A	#N/A	#N/A
MIMAT0000267	hsa-miR-210-3p	ENSG00000057663	ATG5	TarBase v8.0	#N/A	#N/A	#N/A
MIMAT0000267	hsa-miR-210-3p	ENSG00000065150	IPO5	TarBase v8.0	#N/A	#N/A	#N/A
MIMAT0000267	hsa-miR-210-3p	ENSG00000065526	SPEN	TarBase v8.0	#N/A	#N/A	#N/A
MIMAT0000267	hsa-miR-210-3p	ENSG00000075711	DLG1	TarBase v8.0	#N/A	#N/A	#N/A
MIMAT0000267	hsa-miR-210-3p	ENSG00000077380	DYNC1I2	TarBase v8.0	#N/A	#N/A	#N/A
MIMAT0000267	hsa-miR-210-3p	ENSG00000082258	CCNT2	TarBase v8.0	#N/A	#N/A	#N/A
MIMAT0000267	hsa-miR-210-3p	ENSG00000082781	ITGB5	TarBase v8.0	#N/A	#N/A	#N/A
MIMAT0000267	hsa-miR-210-3p	ENSG00000085832	EPS15	TarBase v8.0	#N/A	#N/A	#N/A
MIMAT0000267	hsa-miR-210-3p	ENSG00000087365	SF3B2	TarBase v8.0	#N/A	#N/A	#N/A
MIMAT0000267	hsa-miR-210-3p	ENSG00000092201	SUPT16H	TarBase v8.0	#N/A	#N/A	#N/A
MIMAT0000267	hsa-miR-210-3p	ENSG00000100030	MAPK1	TarBase v8.0	#N/A	#N/A	#N/A
MIMAT0000267	hsa-miR-210-3p	ENSG00000101868	POLA1	TarBase v8.0	#N/A	#N/A	#N/A
MIMAT0000267	hsa-miR-210-3p	ENSG00000102081	FMR1	TarBase v8.0	#N/A	#N/A	#N/A
MIMAT0000267	hsa-miR-210-3p	ENSG00000102753	KPNA3	TarBase v8.0	#N/A	#N/A	#N/A
MIMAT0000267	hsa-miR-210-3p	ENSG00000104320	NBN	TarBase v8.0	#N/A	#N/A	#N/A
MIMAT0000267	hsa-miR-210-3p	ENSG00000104517	UBR5	TarBase v8.0	#N/A	#N/A	#N/A
MIMAT0000267	hsa-miR-210-3p	ENSG00000105974	CAV1	TarBase v8.0	#N/A	#N/A	#N/A
MIMAT0000267	hsa-miR-210-3p	ENSG00000107186	MPDZ	TarBase v8.0	#N/A	#N/A	#N/A
MIMAT0000267	hsa-miR-210-3p	ENSG00000107201	DDX58	TarBase v8.0	#N/A	#N/A	#N/A
MIMAT0000267	hsa-miR-210-3p	ENSG00000107581	EIF3A	TarBase v8.0	#N/A	#N/A	#N/A
MIMAT0000267	hsa-miR-210-3p	ENSG00000108094	CUL2	TarBase v8.0	#N/A	#N/A	#N/A
MIMAT0000267	hsa-miR-210-3p	ENSG00000108424	KPNB1	TarBase v8.0	#N/A	#N/A	#N/A
MIMAT0000267	hsa-miR-210-3p	ENSG00000111727	HCFC2	TarBase v8.0	#N/A	#N/A	#N/A
MIMAT0000267	hsa-miR-210-3p	ENSG00000113141	IK	TarBase v8.0	#N/A	#N/A	#N/A
MIMAT0000267	hsa-miR-210-3p	ENSG00000113249	HAVCR1	TarBase v8.0	#N/A	#N/A	#N/A
MIMAT0000267	hsa-miR-210-3p	ENSG00000113522	RAD50	TarBase v8.0	#N/A	#N/A	#N/A
MIMAT0000267	hsa-miR-210-3p	ENSG00000116679	IVNS1ABP	TarBase v8.0	#N/A	#N/A	#N/A
MIMAT0000267	hsa-miR-210-3p	ENSG00000118260	CREB1	TarBase v8.0	#N/A	#N/A	#N/A
MIMAT0000267	hsa-miR-210-3p	ENSG00000119912	IDE	TarBase v8.0	#N/A	#N/A	#N/A
MIMAT0000267	hsa-miR-210-3p	ENSG00000122692	SMU1	TarBase v8.0	#N/A	#N/A	#N/A
MIMAT0000267	hsa-miR-210-3p	ENSG00000123124	WWP1	TarBase v8.0	#N/A	#N/A	#N/A
MIMAT0000267	hsa-miR-210-3p	ENSG00000125266	EFNB2	TarBase v8.0	#N/A	#N/A	#N/A
MIMAT0000267	hsa-miR-210-3p	ENSG00000125826	RBCK1	TarBase v8.0	#N/A	#N/A	#N/A
MIMAT0000267	hsa-miR-210-3p	ENSG00000126214	KLC1	TarBase v8.0	#N/A	#N/A	#N/A
MIMAT0000267	hsa-miR-210-3p	ENSG00000128016	ZFP36	TarBase v8.0	#N/A	#N/A	#N/A
MIMAT0000267	hsa-miR-210-3p	ENSG00000130202	NECTIN2	TarBase v8.0	#N/A	#N/A	#N/A
MIMAT0000267	hsa-miR-210-3p	ENSG00000130234	ACE2	TarBase v8.0	#N/A	#N/A	#N/A
MIMAT0000267	hsa-miR-210-3p	ENSG00000132522	GPS2	TarBase v8.0	#N/A	#N/A	#N/A
MIMAT0000267	hsa-miR-210-3p	ENSG00000135341	MAP3K7	TarBase v8.0	#N/A	#N/A	#N/A
MIMAT0000267	hsa-miR-210-3p	ENSG00000135486	HNRNPA1	TarBase v8.0	#N/A	#N/A	#N/A
MIMAT0000267	hsa-miR-210-3p	ENSG00000135679	MDM2	TarBase v8.0	#N/A	#N/A	#N/A
MIMAT0000267	hsa-miR-210-3p	ENSG00000138448	ITGAV	TarBase v8.0	#N/A	#N/A	#N/A
MIMAT0000267	hsa-miR-210-3p	ENSG00000139687	RB1	TarBase v8.0	#N/A	#N/A	#N/A
MIMAT0000267	hsa-miR-210-3p	ENSG00000140575	IQGAP1	TarBase v8.0	#N/A	#N/A	#N/A
MIMAT0000267	hsa-miR-210-3p	ENSG00000142627	EPHA2	TarBase v8.0	#N/A	#N/A	#N/A
MIMAT0000267	hsa-miR-210-3p	ENSG00000144524	COPS7B	TarBase v8.0	#N/A	#N/A	#N/A
MIMAT0000267	hsa-miR-210-3p	ENSG00000149294	NCAM1	TarBase v8.0	#N/A	#N/A	#N/A
MIMAT0000267	hsa-miR-210-3p	ENSG00000151725	CENPU	TarBase v8.0	#N/A	#N/A	#N/A
MIMAT0000267	hsa-miR-210-3p	ENSG00000151746	BICD1	TarBase v8.0	#N/A	#N/A	#N/A
MIMAT0000267	hsa-miR-210-3p	ENSG00000158874	APOA2	TarBase v8.0	#N/A	#N/A	#N/A
MIMAT0000267	hsa-miR-210-3p	ENSG00000159256	MORC3	TarBase v8.0	#N/A	#N/A	#N/A
MIMAT0000267	hsa-miR-210-3p	ENSG00000162402	USP24	TarBase v8.0	#N/A	#N/A	#N/A
MIMAT0000267	hsa-miR-210-3p	ENSG00000164031	DNAJB14	TarBase v8.0	#N/A	#N/A	#N/A
MIMAT0000267	hsa-miR-210-3p	ENSG00000164163	ABCE1	TarBase v8.0	#N/A	#N/A	#N/A
MIMAT0000267	hsa-miR-210-3p	ENSG00000164171	ITGA2	TarBase v8.0	#N/A	#N/A	#N/A
MIMAT0000267	hsa-miR-210-3p	ENSG00000164327	RICTOR	TarBase v8.0	#N/A	#N/A	#N/A
MIMAT0000267	hsa-miR-210-3p	ENSG00000166266	CUL5	TarBase v8.0	#N/A	#N/A	#N/A
MIMAT0000267	hsa-miR-210-3p	ENSG00000170248	PDCD6IP	TarBase v8.0	#N/A	#N/A	#N/A
MIMAT0000267	hsa-miR-210-3p	ENSG00000170312	CDK1	TarBase v8.0	#N/A	#N/A	#N/A
MIMAT0000267	hsa-miR-210-3p	ENSG00000182985	CADM1	TarBase v8.0	#N/A	#N/A	#N/A
MIMAT0000267	hsa-miR-210-3p	ENSG00000185009	AP3M1	TarBase v8.0	#N/A	#N/A	#N/A
MIMAT0000267	hsa-miR-210-3p	ENSG00000185591	SP1	TarBase v8.0	#N/A	#N/A	#N/A
MIMAT0000267	hsa-miR-210-3p	ENSG00000196911	KPNA5	TarBase v8.0	#N/A	#N/A	#N/A
MIMAT0000267	hsa-miR-210-3p	ENSG00000198668	CALM1	TarBase v8.0	#N/A	#N/A	#N/A
MIMAT0000267	hsa-miR-210-3p	ENSG00000204267	TAP2	TarBase v8.0	#N/A	#N/A	#N/A
MIMAT0000267	hsa-miR-210-3p	ENSG00000205726	ITSN1	TarBase v8.0	#N/A	#N/A	#N/A
MIMAT0000267	hsa-miR-210-3p	ENSG00000245848	CEBPA	TarBase v8.0	#N/A	#N/A	#N/A
MIMAT0000267	hsa-miR-210-3p	ENSG00000153201	RANBP2	TarBase v8.0	RANBP2	#N/A	#N/A
MIMAT0000267	hsa-miR-210-3p	ENSG00000047410	TPR	TarBase v8.0	TPR	#N/A	#N/A
MIMAT0000104	hsa-miR-221-3p	ENSG00000104765	BNIP3L	TarBase v8.0	#N/A	#N/A	BNIP3L
MIMAT0000455	hsa-miR-221-3p	ENSG00000145907	G3BP1	TarBase v8.0	#N/A	G3BP1	G3BP1
MIMAT0002174	hsa-miR-221-3p	ENSG00000183735	TBK1	TarBase v8.0	#N/A	TBK1	TBK1
MIMAT0003880	hsa-miR-221-3p	ENSG00000132256	TRIM5	TarBase v8.0	#N/A	TRIM5	TRIM5
MIMAT0000077	hsa-miR-221-3p	ENSG00000215301	DDX3X	TarBase v8.0	#N/A	DDX3X	#N/A
MIMAT0000077	hsa-miR-221-3p	ENSG00000120253	NUP43	TarBase v8.0	NUP43	#N/A	#N/A
MIMAT0000077	hsa-miR-221-3p	ENSG00000025800	KPNA6	TarBase v8.0	#N/A	#N/A	#N/A
MIMAT0000077	hsa-miR-221-3p	ENSG00000062650	WAPL	TarBase v8.0	#N/A	#N/A	#N/A
MIMAT0000077	hsa-miR-221-3p	ENSG00000065427	KARS1	TarBase v8.0	#N/A	#N/A	#N/A
MIMAT0000077	hsa-miR-221-3p	ENSG00000067167	TRAM1	TarBase v8.0	#N/A	#N/A	#N/A
MIMAT0000077	hsa-miR-221-3p	ENSG00000067560	RHOA	TarBase v8.0	#N/A	#N/A	#N/A
MIMAT0000077	hsa-miR-221-3p	ENSG00000072274	TFRC	TarBase v8.0	#N/A	#N/A	#N/A
MIMAT0000077	hsa-miR-221-3p	ENSG00000082258	CCNT2	TarBase v8.0	#N/A	#N/A	#N/A
MIMAT0000077	hsa-miR-221-3p	ENSG00000092201	SUPT16H	TarBase v8.0	#N/A	#N/A	#N/A
MIMAT0000077	hsa-miR-221-3p	ENSG00000094916	CBX5	TarBase v8.0	#N/A	#N/A	#N/A
MIMAT0000077	hsa-miR-221-3p	ENSG00000100403	ZC3H7B	TarBase v8.0	#N/A	#N/A	#N/A
MIMAT0000077	hsa-miR-221-3p	ENSG00000100804	PSMB5	TarBase v8.0	#N/A	#N/A	#N/A
MIMAT0000077	hsa-miR-221-3p	ENSG00000102081	FMR1	TarBase v8.0	#N/A	#N/A	#N/A
MIMAT0000077	hsa-miR-221-3p	ENSG00000104969	SGTA	TarBase v8.0	#N/A	#N/A	#N/A
MIMAT0000077	hsa-miR-221-3p	ENSG00000108953	YWHAE	TarBase v8.0	#N/A	#N/A	#N/A
MIMAT0000077	hsa-miR-221-3p	ENSG00000113522	RAD50	TarBase v8.0	#N/A	#N/A	#N/A
MIMAT0000077	hsa-miR-221-3p	ENSG00000114030	KPNA1	TarBase v8.0	#N/A	#N/A	#N/A
MIMAT0000077	hsa-miR-221-3p	ENSG00000116062	MSH6	TarBase v8.0	#N/A	#N/A	#N/A
MIMAT0000077	hsa-miR-221-3p	ENSG00000122566	HNRNPA2B1	TarBase v8.0	#N/A	#N/A	#N/A
MIMAT0000077	hsa-miR-221-3p	ENSG00000124164	VAPB	TarBase v8.0	#N/A	#N/A	#N/A
MIMAT0000077	hsa-miR-221-3p	ENSG00000127022	CANX	TarBase v8.0	#N/A	#N/A	#N/A
MIMAT0000077	hsa-miR-221-3p	ENSG00000127481	UBR4	TarBase v8.0	#N/A	#N/A	#N/A
MIMAT0000077	hsa-miR-221-3p	ENSG00000135486	HNRNPA1	TarBase v8.0	#N/A	#N/A	#N/A
MIMAT0000077	hsa-miR-221-3p	ENSG00000135679	MDM2	TarBase v8.0	#N/A	#N/A	#N/A
MIMAT0000077	hsa-miR-221-3p	ENSG00000137947	GTF2B	TarBase v8.0	#N/A	#N/A	#N/A
MIMAT0000077	hsa-miR-221-3p	ENSG00000138760	SCARB2	TarBase v8.0	#N/A	#N/A	#N/A
MIMAT0000077	hsa-miR-221-3p	ENSG00000139687	RB1	TarBase v8.0	#N/A	#N/A	#N/A
MIMAT0000077	hsa-miR-221-3p	ENSG00000139842	CUL4A	TarBase v8.0	#N/A	#N/A	#N/A
MIMAT0000077	hsa-miR-221-3p	ENSG00000144136	SLC20A1	TarBase v8.0	#N/A	#N/A	#N/A
MIMAT0000077	hsa-miR-221-3p	ENSG00000147065	MSN	TarBase v8.0	#N/A	#N/A	#N/A
MIMAT0000077	hsa-miR-221-3p	ENSG00000157540	DYRK1A	TarBase v8.0	#N/A	#N/A	#N/A
MIMAT0000077	hsa-miR-221-3p	ENSG00000168036	CTNNB1	TarBase v8.0	#N/A	#N/A	#N/A
MIMAT0000077	hsa-miR-221-3p	ENSG00000170312	CDK1	TarBase v8.0	#N/A	#N/A	#N/A
MIMAT0000077	hsa-miR-221-3p	ENSG00000182481	KPNA2	TarBase v8.0	#N/A	#N/A	#N/A
MIMAT0000077	hsa-miR-221-3p	ENSG00000182568	SATB1	TarBase v8.0	#N/A	#N/A	#N/A
MIMAT0000077	hsa-miR-221-3p	ENSG00000185009	AP3M1	TarBase v8.0	#N/A	#N/A	#N/A
MIMAT0000077	hsa-miR-221-3p	ENSG00000196262	PPIA	TarBase v8.0	#N/A	#N/A	#N/A
MIMAT0000077	hsa-miR-221-3p	ENSG00000139496	NUP58	TarBase v8.0	NUP58	#N/A	#N/A
MIMAT0000077	hsa-miR-221-3p	ENSG00000108559	NUP88	TarBase v8.0	NUP88	#N/A	#N/A
MIMAT0000077	hsa-miR-221-3p	ENSG00000102900	NUP93	TarBase v8.0	NUP93	#N/A	#N/A
MIMAT0000077	hsa-miR-221-3p	ENSG00000153201	RANBP2	TarBase v8.0	RANBP2	#N/A	#N/A
MIMAT0000077	hsa-miR-221-3p	ENSG00000085415	SEH1L	TarBase v8.0	SEH1L	#N/A	#N/A
MIMAT0000104	hsa-miR-22-3p	ENSG00000164430	CGAS	TarBase v8.0	#N/A	CGAS	CGAS
MIMAT0000267	hsa-miR-22-3p	ENSG00000126456	IRF3	TarBase v8.0	#N/A	IRF3	IRF3
MIMAT0000267	hsa-miR-22-3p	ENSG00000078747	ITCH	TarBase v8.0	#N/A	ITCH	ITCH
MIMAT0000077	hsa-miR-22-3p	ENSG00000088888	MAVS	TarBase v8.0	#N/A	MAVS	MAVS
MIMAT0000077	hsa-miR-22-3p	ENSG00000155363	MOV10	TarBase v8.0	#N/A	#N/A	MOV10
MIMAT0000418	hsa-miR-22-3p	ENSG00000091592	NLRP1	TarBase v8.0	#N/A	NLRP1	NLRP1
MIMAT0000418	hsa-miR-22-3p	ENSG00000173039	RELA	TarBase v8.0	#N/A	RELA	RELA
MIMAT0000082	hsa-miR-22-3p	ENSG00000132824	SERINC3	TarBase v8.0	#N/A	SERINC3	SERINC3
MIMAT0000084	hsa-miR-22-3p	ENSG00000164300	SERINC5	TarBase v8.0	#N/A	SERINC5	SERINC5
MIMAT0000084	hsa-miR-22-3p	ENSG00000181555	SETD2	TarBase v8.0	#N/A	#N/A	SETD2
MIMAT0000084	hsa-miR-22-3p	ENSG00000115415	STAT1	TarBase v8.0	#N/A	#N/A	STAT1
MIMAT0003880	hsa-miR-22-3p	ENSG00000132274	TRIM22	TarBase v8.0	#N/A	TRIM22	TRIM22
MIMAT0000077	hsa-miR-22-3p	ENSG00000132466	ANKRD17	TarBase v8.0	#N/A	ANKRD17	#N/A
MIMAT0000077	hsa-miR-22-3p	ENSG00000215301	DDX3X	TarBase v8.0	#N/A	DDX3X	#N/A
MIMAT0000077	hsa-miR-22-3p	ENSG00000206503	HLA-A	TarBase v8.0	#N/A	HLA-A	#N/A
MIMAT0000077	hsa-miR-22-3p	ENSG00000205339	IPO7	TarBase v8.0	#N/A	IPO7	#N/A
MIMAT0000077	hsa-miR-22-3p	ENSG00000069869	NEDD4	TarBase v8.0	#N/A	NEDD4	#N/A
MIMAT0000077	hsa-miR-22-3p	ENSG00000123240	OPTN	TarBase v8.0	#N/A	OPTN	#N/A
MIMAT0000077	hsa-miR-22-3p	ENSG00000130726	TRIM28	TarBase v8.0	#N/A	TRIM28	#N/A
MIMAT0000077	hsa-miR-22-3p	ENSG00000111581	NUP107	TarBase v8.0	NUP107	#N/A	#N/A
MIMAT0000077	hsa-miR-22-3p	ENSG00000124789	NUP153	TarBase v8.0	NUP153	#N/A	#N/A
MIMAT0000077	hsa-miR-22-3p	ENSG00000030066	NUP160	TarBase v8.0	NUP160	#N/A	#N/A
MIMAT0000077	hsa-miR-22-3p	ENSG00000155561	NUP205	TarBase v8.0	NUP205	#N/A	#N/A
MIMAT0000077	hsa-miR-22-3p	ENSG00000126883	NUP214	TarBase v8.0	NUP214	#N/A	#N/A
MIMAT0000077	hsa-miR-22-3p	ENSG00000005022	SLC25A5	TarBase v8.0	#N/A	#N/A	#N/A
MIMAT0000077	hsa-miR-22-3p	ENSG00000005339	CREBBP	TarBase v8.0	#N/A	#N/A	#N/A
MIMAT0000077	hsa-miR-22-3p	ENSG00000026025	VIM	TarBase v8.0	#N/A	#N/A	#N/A
MIMAT0000077	hsa-miR-22-3p	ENSG00000055130	CUL1	TarBase v8.0	#N/A	#N/A	#N/A
MIMAT0000077	hsa-miR-22-3p	ENSG00000062650	WAPL	TarBase v8.0	#N/A	#N/A	#N/A
MIMAT0000077	hsa-miR-22-3p	ENSG00000065526	SPEN	TarBase v8.0	#N/A	#N/A	#N/A
MIMAT0000077	hsa-miR-22-3p	ENSG00000065883	CDK13	TarBase v8.0	#N/A	#N/A	#N/A
MIMAT0000077	hsa-miR-22-3p	ENSG00000072849	DERL2	TarBase v8.0	#N/A	#N/A	#N/A
MIMAT0000077	hsa-miR-22-3p	ENSG00000073008	PVR	TarBase v8.0	#N/A	#N/A	#N/A
MIMAT0000077	hsa-miR-22-3p	ENSG00000075785	RAB7A	TarBase v8.0	#N/A	#N/A	#N/A
MIMAT0000077	hsa-miR-22-3p	ENSG00000076248	UNG	TarBase v8.0	#N/A	#N/A	#N/A
MIMAT0000077	hsa-miR-22-3p	ENSG00000077942	FBLN1	TarBase v8.0	#N/A	#N/A	#N/A
MIMAT0000077	hsa-miR-22-3p	ENSG00000079999	KEAP1	TarBase v8.0	#N/A	#N/A	#N/A
MIMAT0000077	hsa-miR-22-3p	ENSG00000080603	SRCAP	TarBase v8.0	#N/A	#N/A	#N/A
MIMAT0000077	hsa-miR-22-3p	ENSG00000080839	RBL1	TarBase v8.0	#N/A	#N/A	#N/A
MIMAT0000077	hsa-miR-22-3p	ENSG00000082258	CCNT2	TarBase v8.0	#N/A	#N/A	#N/A
MIMAT0000077	hsa-miR-22-3p	ENSG00000082781	ITGB5	TarBase v8.0	#N/A	#N/A	#N/A
MIMAT0000077	hsa-miR-22-3p	ENSG00000083312	TNPO1	TarBase v8.0	#N/A	#N/A	#N/A
MIMAT0000077	hsa-miR-22-3p	ENSG00000089902	RCOR1	TarBase v8.0	#N/A	#N/A	#N/A
MIMAT0000077	hsa-miR-22-3p	ENSG00000094916	CBX5	TarBase v8.0	#N/A	#N/A	#N/A
MIMAT0000077	hsa-miR-22-3p	ENSG00000096717	SIRT1	TarBase v8.0	#N/A	#N/A	#N/A
MIMAT0000077	hsa-miR-22-3p	ENSG00000099817	POLR2E	TarBase v8.0	#N/A	#N/A	#N/A
MIMAT0000077	hsa-miR-22-3p	ENSG00000100030	MAPK1	TarBase v8.0	#N/A	#N/A	#N/A
MIMAT0000077	hsa-miR-22-3p	ENSG00000100393	EP300	TarBase v8.0	#N/A	#N/A	#N/A
MIMAT0000077	hsa-miR-22-3p	ENSG00000100403	ZC3H7B	TarBase v8.0	#N/A	#N/A	#N/A
MIMAT0000077	hsa-miR-22-3p	ENSG00000100591	AHSA1	TarBase v8.0	#N/A	#N/A	#N/A
MIMAT0000077	hsa-miR-22-3p	ENSG00000104969	SGTA	TarBase v8.0	#N/A	#N/A	#N/A
MIMAT0000077	hsa-miR-22-3p	ENSG00000105281	SLC1A5	TarBase v8.0	#N/A	#N/A	#N/A
MIMAT0000077	hsa-miR-22-3p	ENSG00000106682	EIF4H	TarBase v8.0	#N/A	#N/A	#N/A
MIMAT0000077	hsa-miR-22-3p	ENSG00000108953	YWHAE	TarBase v8.0	#N/A	#N/A	#N/A
MIMAT0000077	hsa-miR-22-3p	ENSG00000109670	FBXW7	TarBase v8.0	#N/A	#N/A	#N/A
MIMAT0000077	hsa-miR-22-3p	ENSG00000109971	HSPA8	TarBase v8.0	#N/A	#N/A	#N/A
MIMAT0000077	hsa-miR-22-3p	ENSG00000111057	KRT18	TarBase v8.0	#N/A	#N/A	#N/A
MIMAT0000077	hsa-miR-22-3p	ENSG00000111652	COPS7A	TarBase v8.0	#N/A	#N/A	#N/A
MIMAT0000077	hsa-miR-22-3p	ENSG00000113558	SKP1	TarBase v8.0	#N/A	#N/A	#N/A
MIMAT0000077	hsa-miR-22-3p	ENSG00000114062	UBE3A	TarBase v8.0	#N/A	#N/A	#N/A
MIMAT0000077	hsa-miR-22-3p	ENSG00000114867	EIF4G1	TarBase v8.0	#N/A	#N/A	#N/A
MIMAT0000077	hsa-miR-22-3p	ENSG00000116062	MSH6	TarBase v8.0	#N/A	#N/A	#N/A
MIMAT0000077	hsa-miR-22-3p	ENSG00000120253	NUP43	TarBase v8.0	NUP43	#N/A	#N/A
MIMAT0000077	hsa-miR-22-3p	ENSG00000122566	HNRNPA2B1	TarBase v8.0	#N/A	#N/A	#N/A
MIMAT0000077	hsa-miR-22-3p	ENSG00000126067	PSMB2	TarBase v8.0	#N/A	#N/A	#N/A
MIMAT0000077	hsa-miR-22-3p	ENSG00000127022	CANX	TarBase v8.0	#N/A	#N/A	#N/A
MIMAT0000077	hsa-miR-22-3p	ENSG00000127481	UBR4	TarBase v8.0	#N/A	#N/A	#N/A
MIMAT0000077	hsa-miR-22-3p	ENSG00000128052	KDR	TarBase v8.0	#N/A	#N/A	#N/A
MIMAT0000077	hsa-miR-22-3p	ENSG00000129083	COPB1	TarBase v8.0	#N/A	#N/A	#N/A
MIMAT0000278	hsa-miR-22-3p	ENSG00000133318	RTN3	TarBase v8.0	#N/A	#N/A	#N/A
MIMAT0000278	hsa-miR-22-3p	ENSG00000137076	TLN1	TarBase v8.0	#N/A	#N/A	#N/A
MIMAT0000278	hsa-miR-22-3p	ENSG00000137947	GTF2B	TarBase v8.0	#N/A	#N/A	#N/A
MIMAT0000278	hsa-miR-22-3p	ENSG00000138760	SCARB2	TarBase v8.0	#N/A	#N/A	#N/A
MIMAT0000278	hsa-miR-22-3p	ENSG00000141505	ASGR1	TarBase v8.0	#N/A	#N/A	#N/A
MIMAT0000278	hsa-miR-22-3p	ENSG00000141510	TP53	TarBase v8.0	#N/A	#N/A	#N/A
MIMAT0000278	hsa-miR-22-3p	ENSG00000141867	BRD4	TarBase v8.0	#N/A	#N/A	#N/A
MIMAT0000278	hsa-miR-22-3p	ENSG00000142627	EPHA2	TarBase v8.0	#N/A	#N/A	#N/A
MIMAT0000278	hsa-miR-22-3p	ENSG00000144136	SLC20A1	TarBase v8.0	#N/A	#N/A	#N/A
MIMAT0000278	hsa-miR-22-3p	ENSG00000144524	COPS7B	TarBase v8.0	#N/A	#N/A	#N/A
MIMAT0000278	hsa-miR-22-3p	ENSG00000145386	CCNA2	TarBase v8.0	#N/A	#N/A	#N/A
MIMAT0000278	hsa-miR-22-3p	ENSG00000147065	MSN	TarBase v8.0	#N/A	#N/A	#N/A
MIMAT0000278	hsa-miR-22-3p	ENSG00000149100	EIF3M	TarBase v8.0	#N/A	#N/A	#N/A
MIMAT0000278	hsa-miR-22-3p	ENSG00000149136	SSRP1	TarBase v8.0	#N/A	#N/A	#N/A
MIMAT0000278	hsa-miR-22-3p	ENSG00000158195	WASF2	TarBase v8.0	#N/A	#N/A	#N/A
MIMAT0000278	hsa-miR-22-3p	ENSG00000159840	ZYX	TarBase v8.0	#N/A	#N/A	#N/A
MIMAT0000278	hsa-miR-22-3p	ENSG00000160208	RRP1B	TarBase v8.0	#N/A	#N/A	#N/A
MIMAT0000278	hsa-miR-22-3p	ENSG00000161638	ITGA5	TarBase v8.0	#N/A	#N/A	#N/A
MIMAT0000278	hsa-miR-22-3p	ENSG00000163347	CLDN1	TarBase v8.0	#N/A	#N/A	#N/A
MIMAT0000278	hsa-miR-22-3p	ENSG00000164916	FOXK1	TarBase v8.0	#N/A	#N/A	#N/A
MIMAT0000278	hsa-miR-22-3p	ENSG00000164985	PSIP1	TarBase v8.0	#N/A	#N/A	#N/A
MIMAT0000278	hsa-miR-22-3p	ENSG00000166167	BTRC	TarBase v8.0	#N/A	#N/A	#N/A
MIMAT0000278	hsa-miR-22-3p	ENSG00000166913	YWHAB	TarBase v8.0	#N/A	#N/A	#N/A
MIMAT0000278	hsa-miR-22-3p	ENSG00000166949	SMAD3	TarBase v8.0	#N/A	#N/A	#N/A
MIMAT0000278	hsa-miR-22-3p	ENSG00000167986	DDB1	TarBase v8.0	#N/A	#N/A	#N/A
MIMAT0000278	hsa-miR-22-3p	ENSG00000168028	RPSA	TarBase v8.0	#N/A	#N/A	#N/A
MIMAT0000278	hsa-miR-22-3p	ENSG00000168610	STAT3	TarBase v8.0	#N/A	#N/A	#N/A
MIMAT0000278	hsa-miR-22-3p	ENSG00000170312	CDK1	TarBase v8.0	#N/A	#N/A	#N/A
MIMAT0000278	hsa-miR-22-3p	ENSG00000170421	KRT8	TarBase v8.0	#N/A	#N/A	#N/A
MIMAT0000278	hsa-miR-22-3p	ENSG00000171681	ATF7IP	TarBase v8.0	#N/A	#N/A	#N/A
MIMAT0000278	hsa-miR-22-3p	ENSG00000172534	HCFC1	TarBase v8.0	#N/A	#N/A	#N/A
MIMAT0000278	hsa-miR-22-3p	ENSG00000175602	CCDC85B	TarBase v8.0	#N/A	#N/A	#N/A
MIMAT0000278	hsa-miR-22-3p	ENSG00000178952	TUFM	TarBase v8.0	#N/A	#N/A	#N/A
MIMAT0000278	hsa-miR-22-3p	ENSG00000180228	PRKRA	TarBase v8.0	#N/A	#N/A	#N/A
MIMAT0000278	hsa-miR-22-3p	ENSG00000182481	KPNA2	TarBase v8.0	#N/A	#N/A	#N/A
MIMAT0000278	hsa-miR-22-3p	ENSG00000185009	AP3M1	TarBase v8.0	#N/A	#N/A	#N/A
MIMAT0000278	hsa-miR-22-3p	ENSG00000185591	SP1	TarBase v8.0	#N/A	#N/A	#N/A
MIMAT0000278	hsa-miR-22-3p	ENSG00000187778	MCRS1	TarBase v8.0	#N/A	#N/A	#N/A
MIMAT0000278	hsa-miR-22-3p	ENSG00000196262	PPIA	TarBase v8.0	#N/A	#N/A	#N/A
MIMAT0000278	hsa-miR-22-3p	ENSG00000198373	WWP2	TarBase v8.0	#N/A	#N/A	#N/A
MIMAT0000278	hsa-miR-22-3p	ENSG00000198408	OGA	TarBase v8.0	#N/A	#N/A	#N/A
MIMAT0000278	hsa-miR-22-3p	ENSG00000198668	CALM1	TarBase v8.0	#N/A	#N/A	#N/A
MIMAT0000278	hsa-miR-22-3p	ENSG00000204516	MICB	TarBase v8.0	#N/A	#N/A	#N/A
MIMAT0000278	hsa-miR-22-3p	ENSG00000238227	TMEM250	TarBase v8.0	#N/A	#N/A	#N/A
MIMAT0000278	hsa-miR-22-3p	ENSG00000259956	RBM15B	TarBase v8.0	#N/A	#N/A	#N/A
MIMAT0000278	hsa-miR-22-3p	ENSG00000196313	POM121	TarBase v8.0	POM121	#N/A	#N/A
MIMAT0000278	hsa-miR-22-3p	ENSG00000153201	RANBP2	TarBase v8.0	RANBP2	#N/A	#N/A
MIMAT0000101	hsa-miR-23b-3p	ENSG00000244509	APOBEC3C	TarBase v8.0	#N/A	APOBEC3C	APOBEC3C
MIMAT0000101	hsa-miR-23b-3p	ENSG00000163512	AZI2	TarBase v8.0	#N/A	#N/A	AZI2
MIMAT0000104	hsa-miR-23b-3p	ENSG00000104765	BNIP3L	TarBase v8.0	#N/A	#N/A	BNIP3L
MIMAT0000068	hsa-miR-23b-3p	ENSG00000128829	EIF2AK4	TarBase v8.0	#N/A	#N/A	EIF2AK4
MIMAT0000068	hsa-miR-23b-3p	ENSG00000090989	EXOC1	TarBase v8.0	#N/A	#N/A	EXOC1
MIMAT0000455	hsa-miR-23b-3p	ENSG00000145907	G3BP1	TarBase v8.0	#N/A	G3BP1	G3BP1
MIMAT0000267	hsa-miR-23b-3p	ENSG00000187608	ISG15	TarBase v8.0	#N/A	ISG15	ISG15
MIMAT0000077	hsa-miR-23b-3p	ENSG00000088888	MAVS	TarBase v8.0	#N/A	MAVS	MAVS
MIMAT0000077	hsa-miR-23b-3p	ENSG00000155363	MOV10	TarBase v8.0	#N/A	#N/A	MOV10
MIMAT0000418	hsa-miR-23b-3p	ENSG00000197111	PCBP2	TarBase v8.0	#N/A	PCBP2	PCBP2
MIMAT0000084	hsa-miR-23b-3p	ENSG00000132824	SERINC3	TarBase v8.0	#N/A	SERINC3	SERINC3
MIMAT0000084	hsa-miR-23b-3p	ENSG00000181555	SETD2	TarBase v8.0	#N/A	#N/A	SETD2
MIMAT0004679	hsa-miR-23b-3p	ENSG00000115415	STAT1	TarBase v8.0	#N/A	#N/A	STAT1
MIMAT0000703	hsa-miR-23b-3p	ENSG00000136560	TANK	TarBase v8.0	#N/A	#N/A	TANK
MIMAT0003888	hsa-miR-23b-3p	ENSG00000015171	ZMYND11	TarBase v8.0	#N/A	#N/A	ZMYND11
MIMAT0000418	hsa-miR-23b-3p	ENSG00000132466	ANKRD17	TarBase v8.0	#N/A	ANKRD17	#N/A
MIMAT0000418	hsa-miR-23b-3p	ENSG00000108561	C1QBP	TarBase v8.0	#N/A	C1QBP	#N/A
MIMAT0000418	hsa-miR-23b-3p	ENSG00000117335	CD46	TarBase v8.0	#N/A	CD46	#N/A
MIMAT0000418	hsa-miR-23b-3p	ENSG00000215301	DDX3X	TarBase v8.0	#N/A	DDX3X	#N/A
MIMAT0000418	hsa-miR-23b-3p	ENSG00000135829	DHX9	TarBase v8.0	#N/A	DHX9	#N/A
MIMAT0000418	hsa-miR-23b-3p	ENSG00000010810	FYN	TarBase v8.0	#N/A	FYN	#N/A
MIMAT0000418	hsa-miR-23b-3p	ENSG00000206503	HLA-A	TarBase v8.0	#N/A	HLA-A	#N/A
MIMAT0000418	hsa-miR-23b-3p	ENSG00000234745	HLA-B	TarBase v8.0	#N/A	HLA-B	#N/A
MIMAT0000418	hsa-miR-23b-3p	ENSG00000204525	HLA-C	TarBase v8.0	#N/A	HLA-C	#N/A
MIMAT0000418	hsa-miR-23b-3p	ENSG00000204592	HLA-E	TarBase v8.0	#N/A	HLA-E	#N/A
MIMAT0000418	hsa-miR-23b-3p	ENSG00000189403	HMGB1	TarBase v8.0	#N/A	HMGB1	#N/A
MIMAT0000418	hsa-miR-23b-3p	ENSG00000184216	IRAK1	TarBase v8.0	#N/A	IRAK1	#N/A
MIMAT0000418	hsa-miR-23b-3p	ENSG00000121060	TRIM25	TarBase v8.0	#N/A	TRIM25	#N/A
MIMAT0000418	hsa-miR-23b-3p	ENSG00000130726	TRIM28	TarBase v8.0	#N/A	TRIM28	#N/A
MIMAT0000418	hsa-miR-23b-3p	ENSG00000079246	XRCC5	TarBase v8.0	#N/A	XRCC5	#N/A
MIMAT0000418	hsa-miR-23b-3p	ENSG00000196419	XRCC6	TarBase v8.0	#N/A	XRCC6	#N/A
MIMAT0000418	hsa-miR-23b-3p	ENSG00000058804	NDC1	TarBase v8.0	NDC1	#N/A	#N/A
MIMAT0000418	hsa-miR-23b-3p	ENSG00000069248	NUP133	TarBase v8.0	NUP133	#N/A	#N/A
MIMAT0000418	hsa-miR-23b-3p	ENSG00000095319	NUP188	TarBase v8.0	NUP188	#N/A	#N/A
MIMAT0000418	hsa-miR-23b-3p	ENSG00000132182	NUP210	TarBase v8.0	NUP210	#N/A	#N/A
MIMAT0000418	hsa-miR-23b-3p	ENSG00000120253	NUP43	TarBase v8.0	NUP43	#N/A	#N/A
MIMAT0000418	hsa-miR-23b-3p	ENSG00000093000	NUP50	TarBase v8.0	NUP50	#N/A	#N/A
MIMAT0000418	hsa-miR-23b-3p	ENSG00000005022	SLC25A5	TarBase v8.0	#N/A	#N/A	#N/A
MIMAT0000418	hsa-miR-23b-3p	ENSG00000011243	AKAP8L	TarBase v8.0	#N/A	#N/A	#N/A
MIMAT0000418	hsa-miR-23b-3p	ENSG00000025800	KPNA6	TarBase v8.0	#N/A	#N/A	#N/A
MIMAT0000418	hsa-miR-23b-3p	ENSG00000041357	PSMA4	TarBase v8.0	#N/A	#N/A	#N/A
MIMAT0000418	hsa-miR-23b-3p	ENSG00000055130	CUL1	TarBase v8.0	#N/A	#N/A	#N/A
MIMAT0000418	hsa-miR-23b-3p	ENSG00000061676	NCKAP1	TarBase v8.0	#N/A	#N/A	#N/A
MIMAT0000418	hsa-miR-23b-3p	ENSG00000065150	IPO5	TarBase v8.0	#N/A	#N/A	#N/A
MIMAT0000418	hsa-miR-23b-3p	ENSG00000065526	SPEN	TarBase v8.0	#N/A	#N/A	#N/A
MIMAT0000418	hsa-miR-23b-3p	ENSG00000065883	CDK13	TarBase v8.0	#N/A	#N/A	#N/A
MIMAT0000418	hsa-miR-23b-3p	ENSG00000069329	VPS35	TarBase v8.0	#N/A	#N/A	#N/A
MIMAT0000418	hsa-miR-23b-3p	ENSG00000072274	TFRC	TarBase v8.0	#N/A	#N/A	#N/A
MIMAT0000418	hsa-miR-23b-3p	ENSG00000072803	FBXW11	TarBase v8.0	#N/A	#N/A	#N/A
MIMAT0000418	hsa-miR-23b-3p	ENSG00000072958	AP1M1	TarBase v8.0	#N/A	#N/A	#N/A
MIMAT0000418	hsa-miR-23b-3p	ENSG00000075711	DLG1	TarBase v8.0	#N/A	#N/A	#N/A
MIMAT0000418	hsa-miR-23b-3p	ENSG00000076248	UNG	TarBase v8.0	#N/A	#N/A	#N/A
MIMAT0000418	hsa-miR-23b-3p	ENSG00000077380	DYNC1I2	TarBase v8.0	#N/A	#N/A	#N/A
MIMAT0000418	hsa-miR-23b-3p	ENSG00000079999	KEAP1	TarBase v8.0	#N/A	#N/A	#N/A
MIMAT0000418	hsa-miR-23b-3p	ENSG00000080824	HSP90AA1	TarBase v8.0	#N/A	#N/A	#N/A
MIMAT0000418	hsa-miR-23b-3p	ENSG00000082258	CCNT2	TarBase v8.0	#N/A	#N/A	#N/A
MIMAT0000418	hsa-miR-23b-3p	ENSG00000083312	TNPO1	TarBase v8.0	#N/A	#N/A	#N/A
MIMAT0000418	hsa-miR-23b-3p	ENSG00000085832	EPS15	TarBase v8.0	#N/A	#N/A	#N/A
MIMAT0000418	hsa-miR-23b-3p	ENSG00000086102	NFX1	TarBase v8.0	#N/A	#N/A	#N/A
MIMAT0000418	hsa-miR-23b-3p	ENSG00000088986	DYNLL1	TarBase v8.0	#N/A	#N/A	#N/A
MIMAT0000418	hsa-miR-23b-3p	ENSG00000089902	RCOR1	TarBase v8.0	#N/A	#N/A	#N/A
MIMAT0000418	hsa-miR-23b-3p	ENSG00000092201	SUPT16H	TarBase v8.0	#N/A	#N/A	#N/A
MIMAT0000418	hsa-miR-23b-3p	ENSG00000094916	CBX5	TarBase v8.0	#N/A	#N/A	#N/A
MIMAT0000418	hsa-miR-23b-3p	ENSG00000100030	MAPK1	TarBase v8.0	#N/A	#N/A	#N/A
MIMAT0000418	hsa-miR-23b-3p	ENSG00000100567	PSMA3	TarBase v8.0	#N/A	#N/A	#N/A
MIMAT0000418	hsa-miR-23b-3p	ENSG00000100591	AHSA1	TarBase v8.0	#N/A	#N/A	#N/A
MIMAT0000418	hsa-miR-23b-3p	ENSG00000100804	PSMB5	TarBase v8.0	#N/A	#N/A	#N/A
MIMAT0000418	hsa-miR-23b-3p	ENSG00000101182	PSMA7	TarBase v8.0	#N/A	#N/A	#N/A
MIMAT0000418	hsa-miR-23b-3p	ENSG00000101558	VAPA	TarBase v8.0	#N/A	#N/A	#N/A
MIMAT0000418	hsa-miR-23b-3p	ENSG00000102226	USP11	TarBase v8.0	#N/A	#N/A	#N/A
MIMAT0000418	hsa-miR-23b-3p	ENSG00000103363	ELOB	TarBase v8.0	#N/A	#N/A	#N/A
MIMAT0000418	hsa-miR-23b-3p	ENSG00000104517	UBR5	TarBase v8.0	#N/A	#N/A	#N/A
MIMAT0000418	hsa-miR-23b-3p	ENSG00000104969	SGTA	TarBase v8.0	#N/A	#N/A	#N/A
MIMAT0000418	hsa-miR-23b-3p	ENSG00000105974	CAV1	TarBase v8.0	#N/A	#N/A	#N/A
MIMAT0000418	hsa-miR-23b-3p	ENSG00000106682	EIF4H	TarBase v8.0	#N/A	#N/A	#N/A
MIMAT0000418	hsa-miR-23b-3p	ENSG00000107186	MPDZ	TarBase v8.0	#N/A	#N/A	#N/A
MIMAT0000418	hsa-miR-23b-3p	ENSG00000107562	CXCL12	TarBase v8.0	#N/A	#N/A	#N/A
MIMAT0000418	hsa-miR-23b-3p	ENSG00000108094	CUL2	TarBase v8.0	#N/A	#N/A	#N/A
MIMAT0000418	hsa-miR-23b-3p	ENSG00000108424	KPNB1	TarBase v8.0	#N/A	#N/A	#N/A
MIMAT0000418	hsa-miR-23b-3p	ENSG00000108953	YWHAE	TarBase v8.0	#N/A	#N/A	#N/A
MIMAT0000418	hsa-miR-23b-3p	ENSG00000109971	HSPA8	TarBase v8.0	#N/A	#N/A	#N/A
MIMAT0000418	hsa-miR-23b-3p	ENSG00000110104	CCDC86	TarBase v8.0	#N/A	#N/A	#N/A
MIMAT0000418	hsa-miR-23b-3p	ENSG00000110876	SELPLG	TarBase v8.0	#N/A	#N/A	#N/A
MIMAT0000418	hsa-miR-23b-3p	ENSG00000111057	KRT18	TarBase v8.0	#N/A	#N/A	#N/A
MIMAT0000418	hsa-miR-23b-3p	ENSG00000111237	VPS29	TarBase v8.0	#N/A	#N/A	#N/A
MIMAT0000418	hsa-miR-23b-3p	ENSG00000113249	HAVCR1	TarBase v8.0	#N/A	#N/A	#N/A
MIMAT0000418	hsa-miR-23b-3p	ENSG00000113558	SKP1	TarBase v8.0	#N/A	#N/A	#N/A
MIMAT0000418	hsa-miR-23b-3p	ENSG00000114030	KPNA1	TarBase v8.0	#N/A	#N/A	#N/A
MIMAT0000418	hsa-miR-23b-3p	ENSG00000114062	UBE3A	TarBase v8.0	#N/A	#N/A	#N/A
MIMAT0000418	hsa-miR-23b-3p	ENSG00000114867	EIF4G1	TarBase v8.0	#N/A	#N/A	#N/A
MIMAT0000418	hsa-miR-23b-3p	ENSG00000116044	NFE2L2	TarBase v8.0	#N/A	#N/A	#N/A
MIMAT0000418	hsa-miR-23b-3p	ENSG00000116062	MSH6	TarBase v8.0	#N/A	#N/A	#N/A
MIMAT0000418	hsa-miR-23b-3p	ENSG00000119820	YIPF4	TarBase v8.0	#N/A	#N/A	#N/A
MIMAT0000418	hsa-miR-23b-3p	ENSG00000122566	HNRNPA2B1	TarBase v8.0	#N/A	#N/A	#N/A
MIMAT0000418	hsa-miR-23b-3p	ENSG00000125810	CD93	TarBase v8.0	#N/A	#N/A	#N/A
MIMAT0000418	hsa-miR-23b-3p	ENSG00000126067	PSMB2	TarBase v8.0	#N/A	#N/A	#N/A
MIMAT0000418	hsa-miR-23b-3p	ENSG00000126214	KLC1	TarBase v8.0	#N/A	#N/A	#N/A
MIMAT0000418	hsa-miR-23b-3p	ENSG00000127022	CANX	TarBase v8.0	#N/A	#N/A	#N/A
MIMAT0000418	hsa-miR-23b-3p	ENSG00000127481	UBR4	TarBase v8.0	#N/A	#N/A	#N/A
MIMAT0000418	hsa-miR-23b-3p	ENSG00000128052	KDR	TarBase v8.0	#N/A	#N/A	#N/A
MIMAT0000418	hsa-miR-23b-3p	ENSG00000130164	LDLR	TarBase v8.0	#N/A	#N/A	#N/A
MIMAT0000418	hsa-miR-23b-3p	ENSG00000131467	PSME3	TarBase v8.0	#N/A	#N/A	#N/A
MIMAT0000418	hsa-miR-23b-3p	ENSG00000132341	RAN	TarBase v8.0	#N/A	#N/A	#N/A
MIMAT0000418	hsa-miR-23b-3p	ENSG00000132646	PCNA	TarBase v8.0	#N/A	#N/A	#N/A
MIMAT0000418	hsa-miR-23b-3p	ENSG00000133318	RTN3	TarBase v8.0	#N/A	#N/A	#N/A
MIMAT0000418	hsa-miR-23b-3p	ENSG00000134352	IL6ST	TarBase v8.0	#N/A	#N/A	#N/A
MIMAT0000418	hsa-miR-23b-3p	ENSG00000135480	KRT7	TarBase v8.0	#N/A	#N/A	#N/A
MIMAT0000418	hsa-miR-23b-3p	ENSG00000135679	MDM2	TarBase v8.0	#N/A	#N/A	#N/A
MIMAT0000418	hsa-miR-23b-3p	ENSG00000138443	ABI2	TarBase v8.0	#N/A	#N/A	#N/A
MIMAT0000418	hsa-miR-23b-3p	ENSG00000139496	NUP58	TarBase v8.0	NUP58	#N/A	#N/A
MIMAT0000418	hsa-miR-23b-3p	ENSG00000139687	RB1	TarBase v8.0	#N/A	#N/A	#N/A
MIMAT0000418	hsa-miR-23b-3p	ENSG00000140564	FURIN	TarBase v8.0	#N/A	#N/A	#N/A
MIMAT0000418	hsa-miR-23b-3p	ENSG00000140575	IQGAP1	TarBase v8.0	#N/A	#N/A	#N/A
MIMAT0000418	hsa-miR-23b-3p	ENSG00000140577	CRTC3	TarBase v8.0	#N/A	#N/A	#N/A
MIMAT0000418	hsa-miR-23b-3p	ENSG00000143393	PI4KB	TarBase v8.0	#N/A	#N/A	#N/A
MIMAT0000418	hsa-miR-23b-3p	ENSG00000144136	SLC20A1	TarBase v8.0	#N/A	#N/A	#N/A
MIMAT0000418	hsa-miR-23b-3p	ENSG00000144381	HSPD1	TarBase v8.0	#N/A	#N/A	#N/A
MIMAT0000418	hsa-miR-23b-3p	ENSG00000145675	PIK3R1	TarBase v8.0	#N/A	#N/A	#N/A
MIMAT0000418	hsa-miR-23b-3p	ENSG00000146425	DYNLT1	TarBase v8.0	#N/A	#N/A	#N/A
MIMAT0000418	hsa-miR-23b-3p	ENSG00000146648	EGFR	TarBase v8.0	#N/A	#N/A	#N/A
MIMAT0000418	hsa-miR-23b-3p	ENSG00000147065	MSN	TarBase v8.0	#N/A	#N/A	#N/A
MIMAT0000418	hsa-miR-23b-3p	ENSG00000150093	ITGB1	TarBase v8.0	#N/A	#N/A	#N/A
MIMAT0000418	hsa-miR-23b-3p	ENSG00000151729	SLC25A4	TarBase v8.0	#N/A	#N/A	#N/A
MIMAT0000418	hsa-miR-23b-3p	ENSG00000153187	HNRNPU	TarBase v8.0	#N/A	#N/A	#N/A
MIMAT0000418	hsa-miR-23b-3p	ENSG00000157540	DYRK1A	TarBase v8.0	#N/A	#N/A	#N/A
MIMAT0000418	hsa-miR-23b-3p	ENSG00000158195	WASF2	TarBase v8.0	#N/A	#N/A	#N/A
MIMAT0000418	hsa-miR-23b-3p	ENSG00000159840	ZYX	TarBase v8.0	#N/A	#N/A	#N/A
MIMAT0000418	hsa-miR-23b-3p	ENSG00000160917	CPSF4	TarBase v8.0	#N/A	#N/A	#N/A
MIMAT0000418	hsa-miR-23b-3p	ENSG00000161960	EIF4A1	TarBase v8.0	#N/A	#N/A	#N/A
MIMAT0000418	hsa-miR-23b-3p	ENSG00000164031	DNAJB14	TarBase v8.0	#N/A	#N/A	#N/A
MIMAT0000418	hsa-miR-23b-3p	ENSG00000164163	ABCE1	TarBase v8.0	#N/A	#N/A	#N/A
MIMAT0000418	hsa-miR-23b-3p	ENSG00000164916	FOXK1	TarBase v8.0	#N/A	#N/A	#N/A
MIMAT0000418	hsa-miR-23b-3p	ENSG00000165119	HNRNPK	TarBase v8.0	#N/A	#N/A	#N/A
MIMAT0000418	hsa-miR-23b-3p	ENSG00000165916	PSMC3	TarBase v8.0	#N/A	#N/A	#N/A
MIMAT0000418	hsa-miR-23b-3p	ENSG00000166825	ANPEP	TarBase v8.0	#N/A	#N/A	#N/A
MIMAT0000418	hsa-miR-23b-3p	ENSG00000166913	YWHAB	TarBase v8.0	#N/A	#N/A	#N/A
MIMAT0000418	hsa-miR-23b-3p	ENSG00000166949	SMAD3	TarBase v8.0	#N/A	#N/A	#N/A
MIMAT0000418	hsa-miR-23b-3p	ENSG00000168036	CTNNB1	TarBase v8.0	#N/A	#N/A	#N/A
MIMAT0000418	hsa-miR-23b-3p	ENSG00000170312	CDK1	TarBase v8.0	#N/A	#N/A	#N/A
MIMAT0000418	hsa-miR-23b-3p	ENSG00000170421	KRT8	TarBase v8.0	#N/A	#N/A	#N/A
MIMAT0000418	hsa-miR-23b-3p	ENSG00000171345	KRT19	TarBase v8.0	#N/A	#N/A	#N/A
MIMAT0000418	hsa-miR-23b-3p	ENSG00000171681	ATF7IP	TarBase v8.0	#N/A	#N/A	#N/A
MIMAT0000418	hsa-miR-23b-3p	ENSG00000172531	PPP1CA	TarBase v8.0	#N/A	#N/A	#N/A
MIMAT0000418	hsa-miR-23b-3p	ENSG00000173585	CCR9	TarBase v8.0	#N/A	#N/A	#N/A
MIMAT0000418	hsa-miR-23b-3p	ENSG00000175029	CTBP2	TarBase v8.0	#N/A	#N/A	#N/A
MIMAT0000418	hsa-miR-23b-3p	ENSG00000175115	PACS1	TarBase v8.0	#N/A	#N/A	#N/A
MIMAT0000418	hsa-miR-23b-3p	ENSG00000175334	BANF1	TarBase v8.0	#N/A	#N/A	#N/A
MIMAT0000418	hsa-miR-23b-3p	ENSG00000175582	RAB6A	TarBase v8.0	#N/A	#N/A	#N/A
MIMAT0000418	hsa-miR-23b-3p	ENSG00000180370	PAK2	TarBase v8.0	#N/A	#N/A	#N/A
MIMAT0000418	hsa-miR-23b-3p	ENSG00000182481	KPNA2	TarBase v8.0	#N/A	#N/A	#N/A
MIMAT0000418	hsa-miR-23b-3p	ENSG00000182568	SATB1	TarBase v8.0	#N/A	#N/A	#N/A
MIMAT0000418	hsa-miR-23b-3p	ENSG00000182718	ANXA2	TarBase v8.0	#N/A	#N/A	#N/A
MIMAT0000418	hsa-miR-23b-3p	ENSG00000183087	GAS6	TarBase v8.0	#N/A	#N/A	#N/A
MIMAT0000418	hsa-miR-23b-3p	ENSG00000185009	AP3M1	TarBase v8.0	#N/A	#N/A	#N/A
MIMAT0000418	hsa-miR-23b-3p	ENSG00000185591	SP1	TarBase v8.0	#N/A	#N/A	#N/A
MIMAT0000418	hsa-miR-23b-3p	ENSG00000185825	BCAP31	TarBase v8.0	#N/A	#N/A	#N/A
MIMAT0000418	hsa-miR-23b-3p	ENSG00000185883	ATP6V0C	TarBase v8.0	#N/A	#N/A	#N/A
MIMAT0000418	hsa-miR-23b-3p	ENSG00000185896	LAMP1	TarBase v8.0	#N/A	#N/A	#N/A
MIMAT0000418	hsa-miR-23b-3p	ENSG00000186432	KPNA4	TarBase v8.0	#N/A	#N/A	#N/A
MIMAT0000418	hsa-miR-23b-3p	ENSG00000188486	H2AX	TarBase v8.0	#N/A	#N/A	#N/A
MIMAT0000418	hsa-miR-23b-3p	ENSG00000196262	PPIA	TarBase v8.0	#N/A	#N/A	#N/A
MIMAT0000418	hsa-miR-23b-3p	ENSG00000196911	KPNA5	TarBase v8.0	#N/A	#N/A	#N/A
MIMAT0000418	hsa-miR-23b-3p	ENSG00000198668	CALM1	TarBase v8.0	#N/A	#N/A	#N/A
MIMAT0000418	hsa-miR-23b-3p	ENSG00000198900	TOP1	TarBase v8.0	#N/A	#N/A	#N/A
MIMAT0000418	hsa-miR-23b-3p	ENSG00000204267	TAP2	TarBase v8.0	#N/A	#N/A	#N/A
MIMAT0000418	hsa-miR-23b-3p	ENSG00000204287	HLA-DRA	TarBase v8.0	#N/A	#N/A	#N/A
MIMAT0000418	hsa-miR-23b-3p	ENSG00000204516	MICB	TarBase v8.0	#N/A	#N/A	#N/A
MIMAT0000418	hsa-miR-23b-3p	ENSG00000205726	ITSN1	TarBase v8.0	#N/A	#N/A	#N/A
MIMAT0000418	hsa-miR-23b-3p	ENSG00000213585	VDAC1	TarBase v8.0	#N/A	#N/A	#N/A
MIMAT0000418	hsa-miR-23b-3p	ENSG00000242711	PSMB9	TarBase v8.0	#N/A	#N/A	#N/A
MIMAT0000418	hsa-miR-23b-3p	ENSG00000272391	POM121C	TarBase v8.0	#N/A	#N/A	#N/A
MIMAT0000418	hsa-miR-23b-3p	ENSG00000277791	PSMB3	TarBase v8.0	#N/A	#N/A	#N/A
MIMAT0000418	hsa-miR-23b-3p	ENSG00000110713	NUP98	TarBase v8.0	NUP98	#N/A	#N/A
MIMAT0000418	hsa-miR-23b-3p	ENSG00000099901	RANBP1	TarBase v8.0	RANBP1	#N/A	#N/A
MIMAT0000418	hsa-miR-23b-3p	ENSG00000153201	RANBP2	TarBase v8.0	RANBP2	#N/A	#N/A
MIMAT0000418	hsa-miR-23b-3p	ENSG00000157020	SEC13	TarBase v8.0	SEC13	#N/A	#N/A
MIMAT0000418	hsa-miR-23b-3p	ENSG00000082898	XPO1	TarBase v8.0	XPO1	#N/A	#N/A
MIMAT0000104	hsa-miR-26a-5p	ENSG00000154639	CXADR	TarBase v8.0	#N/A	#N/A	CXADR
MIMAT0001412	hsa-miR-26a-5p	ENSG00000145907	G3BP1	TarBase v8.0	#N/A	G3BP1	G3BP1
MIMAT0000418	hsa-miR-26a-5p	ENSG00000197111	PCBP2	TarBase v8.0	#N/A	PCBP2	PCBP2
MIMAT0000084	hsa-miR-26a-5p	ENSG00000145604	SKP2	TarBase v8.0	#N/A	SKP2	SKP2
MIMAT0000082	hsa-miR-26a-5p	ENSG00000117335	CD46	TarBase v8.0	#N/A	CD46	#N/A
MIMAT0000082	hsa-miR-26a-5p	ENSG00000215301	DDX3X	TarBase v8.0	#N/A	DDX3X	#N/A
MIMAT0000082	hsa-miR-26a-5p	ENSG00000138757	G3BP2	TarBase v8.0	#N/A	G3BP2	#N/A
MIMAT0000082	hsa-miR-26a-5p	ENSG00000206503	HLA-A	TarBase v8.0	#N/A	HLA-A	#N/A
MIMAT0000082	hsa-miR-26a-5p	ENSG00000205339	IPO7	TarBase v8.0	#N/A	IPO7	#N/A
MIMAT0000082	hsa-miR-26a-5p	ENSG00000182866	LCK	TarBase v8.0	#N/A	LCK	#N/A
MIMAT0000082	hsa-miR-26a-5p	ENSG00000121060	TRIM25	TarBase v8.0	#N/A	TRIM25	#N/A
MIMAT0000082	hsa-miR-26a-5p	ENSG00000079246	XRCC5	TarBase v8.0	#N/A	XRCC5	#N/A
MIMAT0000082	hsa-miR-26a-5p	ENSG00000124789	NUP153	TarBase v8.0	NUP153	#N/A	#N/A
MIMAT0000082	hsa-miR-26a-5p	ENSG00000095319	NUP188	TarBase v8.0	NUP188	#N/A	#N/A
MIMAT0000082	hsa-miR-26a-5p	ENSG00000132182	NUP210	TarBase v8.0	NUP210	#N/A	#N/A
MIMAT0000082	hsa-miR-26a-5p	ENSG00000138750	NUP54	TarBase v8.0	NUP54	#N/A	#N/A
MIMAT0000082	hsa-miR-26a-5p	ENSG00000139496	NUP58	TarBase v8.0	NUP58	#N/A	#N/A
MIMAT0000082	hsa-miR-26a-5p	ENSG00000008018	PSMB1	TarBase v8.0	#N/A	#N/A	#N/A
MIMAT0000082	hsa-miR-26a-5p	ENSG00000025800	KPNA6	TarBase v8.0	#N/A	#N/A	#N/A
MIMAT0000082	hsa-miR-26a-5p	ENSG00000026025	VIM	TarBase v8.0	#N/A	#N/A	#N/A
MIMAT0000082	hsa-miR-26a-5p	ENSG00000062650	WAPL	TarBase v8.0	#N/A	#N/A	#N/A
MIMAT0000082	hsa-miR-26a-5p	ENSG00000065150	IPO5	TarBase v8.0	#N/A	#N/A	#N/A
MIMAT0000082	hsa-miR-26a-5p	ENSG00000072274	TFRC	TarBase v8.0	#N/A	#N/A	#N/A
MIMAT0000082	hsa-miR-26a-5p	ENSG00000072849	DERL2	TarBase v8.0	#N/A	#N/A	#N/A
MIMAT0000082	hsa-miR-26a-5p	ENSG00000074319	TSG101	TarBase v8.0	#N/A	#N/A	#N/A
MIMAT0000082	hsa-miR-26a-5p	ENSG00000080603	SRCAP	TarBase v8.0	#N/A	#N/A	#N/A
MIMAT0000082	hsa-miR-26a-5p	ENSG00000081026	MAGI3	TarBase v8.0	#N/A	#N/A	#N/A
MIMAT0000082	hsa-miR-26a-5p	ENSG00000082258	CCNT2	TarBase v8.0	#N/A	#N/A	#N/A
MIMAT0000082	hsa-miR-26a-5p	ENSG00000083312	TNPO1	TarBase v8.0	#N/A	#N/A	#N/A
MIMAT0000082	hsa-miR-26a-5p	ENSG00000085832	EPS15	TarBase v8.0	#N/A	#N/A	#N/A
MIMAT0000082	hsa-miR-26a-5p	ENSG00000087302	RTRAF	TarBase v8.0	#N/A	#N/A	#N/A
MIMAT0000082	hsa-miR-26a-5p	ENSG00000089902	RCOR1	TarBase v8.0	#N/A	#N/A	#N/A
MIMAT0000082	hsa-miR-26a-5p	ENSG00000094916	CBX5	TarBase v8.0	#N/A	#N/A	#N/A
MIMAT0000082	hsa-miR-26a-5p	ENSG00000100353	EIF3D	TarBase v8.0	#N/A	#N/A	#N/A
MIMAT0000082	hsa-miR-26a-5p	ENSG00000100393	EP300	TarBase v8.0	#N/A	#N/A	#N/A
MIMAT0000082	hsa-miR-26a-5p	ENSG00000102753	KPNA3	TarBase v8.0	#N/A	#N/A	#N/A
MIMAT0000082	hsa-miR-26a-5p	ENSG00000104320	NBN	TarBase v8.0	#N/A	#N/A	#N/A
MIMAT0000082	hsa-miR-26a-5p	ENSG00000107581	EIF3A	TarBase v8.0	#N/A	#N/A	#N/A
MIMAT0000082	hsa-miR-26a-5p	ENSG00000108424	KPNB1	TarBase v8.0	#N/A	#N/A	#N/A
MIMAT0000082	hsa-miR-26a-5p	ENSG00000108953	YWHAE	TarBase v8.0	#N/A	#N/A	#N/A
MIMAT0000082	hsa-miR-26a-5p	ENSG00000109854	HTATIP2	TarBase v8.0	#N/A	#N/A	#N/A
MIMAT0000082	hsa-miR-26a-5p	ENSG00000109971	HSPA8	TarBase v8.0	#N/A	#N/A	#N/A
MIMAT0000082	hsa-miR-26a-5p	ENSG00000113558	SKP1	TarBase v8.0	#N/A	#N/A	#N/A
MIMAT0000082	hsa-miR-26a-5p	ENSG00000113734	BNIP1	TarBase v8.0	#N/A	#N/A	#N/A
MIMAT0000082	hsa-miR-26a-5p	ENSG00000114030	KPNA1	TarBase v8.0	#N/A	#N/A	#N/A
MIMAT0000082	hsa-miR-26a-5p	ENSG00000114062	UBE3A	TarBase v8.0	#N/A	#N/A	#N/A
MIMAT0000082	hsa-miR-26a-5p	ENSG00000114867	EIF4G1	TarBase v8.0	#N/A	#N/A	#N/A
MIMAT0000082	hsa-miR-26a-5p	ENSG00000116044	NFE2L2	TarBase v8.0	#N/A	#N/A	#N/A
MIMAT0000082	hsa-miR-26a-5p	ENSG00000116062	MSH6	TarBase v8.0	#N/A	#N/A	#N/A
MIMAT0000082	hsa-miR-26a-5p	ENSG00000117322	CR2	TarBase v8.0	#N/A	#N/A	#N/A
MIMAT0000082	hsa-miR-26a-5p	ENSG00000119820	YIPF4	TarBase v8.0	#N/A	#N/A	#N/A
MIMAT0000082	hsa-miR-26a-5p	ENSG00000122566	HNRNPA2B1	TarBase v8.0	#N/A	#N/A	#N/A
MIMAT0000082	hsa-miR-26a-5p	ENSG00000125810	CD93	TarBase v8.0	#N/A	#N/A	#N/A
MIMAT0000082	hsa-miR-26a-5p	ENSG00000126067	PSMB2	TarBase v8.0	#N/A	#N/A	#N/A
MIMAT0000082	hsa-miR-26a-5p	ENSG00000127022	CANX	TarBase v8.0	#N/A	#N/A	#N/A
MIMAT0000082	hsa-miR-26a-5p	ENSG00000127481	UBR4	TarBase v8.0	#N/A	#N/A	#N/A
MIMAT0000082	hsa-miR-26a-5p	ENSG00000129083	COPB1	TarBase v8.0	#N/A	#N/A	#N/A
MIMAT0000082	hsa-miR-26a-5p	ENSG00000131773	KHDRBS3	TarBase v8.0	#N/A	#N/A	#N/A
MIMAT0000082	hsa-miR-26a-5p	ENSG00000132646	PCNA	TarBase v8.0	#N/A	#N/A	#N/A
MIMAT0000082	hsa-miR-26a-5p	ENSG00000133318	RTN3	TarBase v8.0	#N/A	#N/A	#N/A
MIMAT0000082	hsa-miR-26a-5p	ENSG00000134352	IL6ST	TarBase v8.0	#N/A	#N/A	#N/A
MIMAT0000082	hsa-miR-26a-5p	ENSG00000135316	SYNCRIP	TarBase v8.0	#N/A	#N/A	#N/A
MIMAT0000082	hsa-miR-26a-5p	ENSG00000135679	MDM2	TarBase v8.0	#N/A	#N/A	#N/A
MIMAT0000082	hsa-miR-26a-5p	ENSG00000136986	DERL1	TarBase v8.0	#N/A	#N/A	#N/A
MIMAT0000082	hsa-miR-26a-5p	ENSG00000139687	RB1	TarBase v8.0	#N/A	#N/A	#N/A
MIMAT0000082	hsa-miR-26a-5p	ENSG00000140575	IQGAP1	TarBase v8.0	#N/A	#N/A	#N/A
MIMAT0000082	hsa-miR-26a-5p	ENSG00000142627	EPHA2	TarBase v8.0	#N/A	#N/A	#N/A
MIMAT0000082	hsa-miR-26a-5p	ENSG00000142687	KIAA0319L	TarBase v8.0	#N/A	#N/A	#N/A
MIMAT0000082	hsa-miR-26a-5p	ENSG00000144136	SLC20A1	TarBase v8.0	#N/A	#N/A	#N/A
MIMAT0000082	hsa-miR-26a-5p	ENSG00000144381	HSPD1	TarBase v8.0	#N/A	#N/A	#N/A
MIMAT0000082	hsa-miR-26a-5p	ENSG00000145041	DCAF1	TarBase v8.0	#N/A	#N/A	#N/A
MIMAT0000082	hsa-miR-26a-5p	ENSG00000147162	OGT	TarBase v8.0	#N/A	#N/A	#N/A
MIMAT0000082	hsa-miR-26a-5p	ENSG00000148835	TAF5	TarBase v8.0	#N/A	#N/A	#N/A
MIMAT0000082	hsa-miR-26a-5p	ENSG00000151067	CACNA1C	TarBase v8.0	#N/A	#N/A	#N/A
MIMAT0000082	hsa-miR-26a-5p	ENSG00000151247	EIF4E	TarBase v8.0	#N/A	#N/A	#N/A
MIMAT0000082	hsa-miR-26a-5p	ENSG00000151725	CENPU	TarBase v8.0	#N/A	#N/A	#N/A
MIMAT0000082	hsa-miR-26a-5p	ENSG00000153187	HNRNPU	TarBase v8.0	#N/A	#N/A	#N/A
MIMAT0000082	hsa-miR-26a-5p	ENSG00000154447	SH3RF1	TarBase v8.0	#N/A	#N/A	#N/A
MIMAT0000082	hsa-miR-26a-5p	ENSG00000156976	EIF4A2	TarBase v8.0	#N/A	#N/A	#N/A
MIMAT0000082	hsa-miR-26a-5p	ENSG00000157540	DYRK1A	TarBase v8.0	#N/A	#N/A	#N/A
MIMAT0000082	hsa-miR-26a-5p	ENSG00000159692	CTBP1	TarBase v8.0	#N/A	#N/A	#N/A
MIMAT0000082	hsa-miR-26a-5p	ENSG00000164163	ABCE1	TarBase v8.0	#N/A	#N/A	#N/A
MIMAT0000082	hsa-miR-26a-5p	ENSG00000164985	PSIP1	TarBase v8.0	#N/A	#N/A	#N/A
MIMAT0000082	hsa-miR-26a-5p	ENSG00000165650	PDZD8	TarBase v8.0	#N/A	#N/A	#N/A
MIMAT0000082	hsa-miR-26a-5p	ENSG00000167986	DDB1	TarBase v8.0	#N/A	#N/A	#N/A
MIMAT0000082	hsa-miR-26a-5p	ENSG00000168610	STAT3	TarBase v8.0	#N/A	#N/A	#N/A
MIMAT0000082	hsa-miR-26a-5p	ENSG00000169679	BUB1	TarBase v8.0	#N/A	#N/A	#N/A
MIMAT0000082	hsa-miR-26a-5p	ENSG00000170248	PDCD6IP	TarBase v8.0	#N/A	#N/A	#N/A
MIMAT0000082	hsa-miR-26a-5p	ENSG00000180198	RCC1	TarBase v8.0	#N/A	#N/A	#N/A
MIMAT0000082	hsa-miR-26a-5p	ENSG00000180900	SCRIB	TarBase v8.0	#N/A	#N/A	#N/A
MIMAT0000082	hsa-miR-26a-5p	ENSG00000182481	KPNA2	TarBase v8.0	#N/A	#N/A	#N/A
MIMAT0000082	hsa-miR-26a-5p	ENSG00000182568	SATB1	TarBase v8.0	#N/A	#N/A	#N/A
MIMAT0000082	hsa-miR-26a-5p	ENSG00000183508	TENT5C	TarBase v8.0	#N/A	#N/A	#N/A
MIMAT0000082	hsa-miR-26a-5p	ENSG00000183625	CCR3	TarBase v8.0	#N/A	#N/A	#N/A
MIMAT0000082	hsa-miR-26a-5p	ENSG00000185591	SP1	TarBase v8.0	#N/A	#N/A	#N/A
MIMAT0000082	hsa-miR-26a-5p	ENSG00000198668	CALM1	TarBase v8.0	#N/A	#N/A	#N/A
MIMAT0000082	hsa-miR-26a-5p	ENSG00000198900	TOP1	TarBase v8.0	#N/A	#N/A	#N/A
MIMAT0000082	hsa-miR-26a-5p	ENSG00000204256	BRD2	TarBase v8.0	#N/A	#N/A	#N/A
MIMAT0000082	hsa-miR-26a-5p	ENSG00000205726	ITSN1	TarBase v8.0	#N/A	#N/A	#N/A
MIMAT0000082	hsa-miR-26a-5p	ENSG00000213585	VDAC1	TarBase v8.0	#N/A	#N/A	#N/A
MIMAT0000082	hsa-miR-26a-5p	ENSG00000245848	CEBPA	TarBase v8.0	#N/A	#N/A	#N/A
MIMAT0000082	hsa-miR-26a-5p	ENSG00000259207	ITGB3	TarBase v8.0	#N/A	#N/A	#N/A
MIMAT0000082	hsa-miR-26a-5p	ENSG00000047410	TPR	TarBase v8.0	TPR	#N/A	#N/A
MIMAT0000101	hsa-miR-27a-3p	ENSG00000176171	BNIP3	TarBase v8.0	#N/A	#N/A	BNIP3
MIMAT0000104	hsa-miR-27a-3p	ENSG00000104765	BNIP3L	TarBase v8.0	#N/A	#N/A	BNIP3L
MIMAT0000104	hsa-miR-27a-3p	ENSG00000154639	CXADR	TarBase v8.0	#N/A	#N/A	CXADR
MIMAT0000070	hsa-miR-27a-3p	ENSG00000168040	FADD	TarBase v8.0	#N/A	FADD	FADD
MIMAT0000267	hsa-miR-27a-3p	ENSG00000263528	IKBKE	TarBase v8.0	#N/A	#N/A	IKBKE
MIMAT0000267	hsa-miR-27a-3p	ENSG00000078747	ITCH	TarBase v8.0	#N/A	ITCH	ITCH
MIMAT0000077	hsa-miR-27a-3p	ENSG00000088888	MAVS	TarBase v8.0	#N/A	MAVS	MAVS
MIMAT0000084	hsa-miR-27a-3p	ENSG00000181555	SETD2	TarBase v8.0	#N/A	#N/A	SETD2
MIMAT0000751	hsa-miR-27a-3p	ENSG00000170581	STAT2	TarBase v8.0	#N/A	#N/A	STAT2
MIMAT0000751	hsa-miR-27a-3p	ENSG00000184584	STING1	TarBase v8.0	#N/A	STING1	STING1
MIMAT0000703	hsa-miR-27a-3p	ENSG00000136560	TANK	TarBase v8.0	#N/A	#N/A	TANK
MIMAT0002888	hsa-miR-27a-3p	ENSG00000198933	TBKBP1	TarBase v8.0	#N/A	#N/A	TBKBP1
MIMAT0022714	hsa-miR-27a-3p	ENSG00000015171	ZMYND11	TarBase v8.0	#N/A	#N/A	ZMYND11
MIMAT0000084	hsa-miR-27a-3p	ENSG00000117335	CD46	TarBase v8.0	#N/A	CD46	#N/A
MIMAT0000084	hsa-miR-27a-3p	ENSG00000196352	CD55	TarBase v8.0	#N/A	CD55	#N/A
MIMAT0000084	hsa-miR-27a-3p	ENSG00000205403	CFI	TarBase v8.0	#N/A	CFI	#N/A
MIMAT0000084	hsa-miR-27a-3p	ENSG00000258227	CLEC5A	TarBase v8.0	#N/A	CLEC5A	#N/A
MIMAT0000084	hsa-miR-27a-3p	ENSG00000215301	DDX3X	TarBase v8.0	#N/A	DDX3X	#N/A
MIMAT0000084	hsa-miR-27a-3p	ENSG00000135829	DHX9	TarBase v8.0	#N/A	DHX9	#N/A
MIMAT0000084	hsa-miR-27a-3p	ENSG00000138757	G3BP2	TarBase v8.0	#N/A	G3BP2	#N/A
MIMAT0000084	hsa-miR-27a-3p	ENSG00000205339	IPO7	TarBase v8.0	#N/A	IPO7	#N/A
MIMAT0000084	hsa-miR-27a-3p	ENSG00000184216	IRAK1	TarBase v8.0	#N/A	IRAK1	#N/A
MIMAT0000084	hsa-miR-27a-3p	ENSG00000197442	MAP3K5	TarBase v8.0	#N/A	MAP3K5	#N/A
MIMAT0000084	hsa-miR-27a-3p	ENSG00000069869	NEDD4	TarBase v8.0	#N/A	NEDD4	#N/A
MIMAT0000084	hsa-miR-27a-3p	ENSG00000128276	RFPL3	TarBase v8.0	#N/A	RFPL3	#N/A
MIMAT0000084	hsa-miR-27a-3p	ENSG00000096063	SRPK1	TarBase v8.0	#N/A	SRPK1	#N/A
MIMAT0000084	hsa-miR-27a-3p	ENSG00000113595	TRIM23	TarBase v8.0	#N/A	TRIM23	#N/A
MIMAT0000084	hsa-miR-27a-3p	ENSG00000121060	TRIM25	TarBase v8.0	#N/A	TRIM25	#N/A
MIMAT0000084	hsa-miR-27a-3p	ENSG00000130726	TRIM28	TarBase v8.0	#N/A	TRIM28	#N/A
MIMAT0000084	hsa-miR-27a-3p	ENSG00000069248	NUP133	TarBase v8.0	NUP133	#N/A	#N/A
MIMAT0000084	hsa-miR-27a-3p	ENSG00000124789	NUP153	TarBase v8.0	NUP153	#N/A	#N/A
MIMAT0000084	hsa-miR-27a-3p	ENSG00000113569	NUP155	TarBase v8.0	NUP155	#N/A	#N/A
MIMAT0000084	hsa-miR-27a-3p	ENSG00000030066	NUP160	TarBase v8.0	NUP160	#N/A	#N/A
MIMAT0000084	hsa-miR-27a-3p	ENSG00000126883	NUP214	TarBase v8.0	NUP214	#N/A	#N/A
MIMAT0000084	hsa-miR-27a-3p	ENSG00000093000	NUP50	TarBase v8.0	NUP50	#N/A	#N/A
MIMAT0000084	hsa-miR-27a-3p	ENSG00000139496	NUP58	TarBase v8.0	NUP58	#N/A	#N/A
MIMAT0000084	hsa-miR-27a-3p	ENSG00000005339	CREBBP	TarBase v8.0	#N/A	#N/A	#N/A
MIMAT0000084	hsa-miR-27a-3p	ENSG00000011243	AKAP8L	TarBase v8.0	#N/A	#N/A	#N/A
MIMAT0000084	hsa-miR-27a-3p	ENSG00000025800	KPNA6	TarBase v8.0	#N/A	#N/A	#N/A
MIMAT0000084	hsa-miR-27a-3p	ENSG00000213024	NUP62	TarBase v8.0	NUP62	#N/A	#N/A
MIMAT0000084	hsa-miR-27a-3p	ENSG00000030110	BAK1	TarBase v8.0	#N/A	#N/A	#N/A
MIMAT0000084	hsa-miR-27a-3p	ENSG00000049759	NEDD4L	TarBase v8.0	#N/A	#N/A	#N/A
MIMAT0000084	hsa-miR-27a-3p	ENSG00000055130	CUL1	TarBase v8.0	#N/A	#N/A	#N/A
MIMAT0000084	hsa-miR-27a-3p	ENSG00000061676	NCKAP1	TarBase v8.0	#N/A	#N/A	#N/A
MIMAT0000084	hsa-miR-27a-3p	ENSG00000064012	CASP8	TarBase v8.0	#N/A	#N/A	#N/A
MIMAT0000084	hsa-miR-27a-3p	ENSG00000065150	IPO5	TarBase v8.0	#N/A	#N/A	#N/A
MIMAT0000084	hsa-miR-27a-3p	ENSG00000065427	KARS1	TarBase v8.0	#N/A	#N/A	#N/A
MIMAT0000084	hsa-miR-27a-3p	ENSG00000065526	SPEN	TarBase v8.0	#N/A	#N/A	#N/A
MIMAT0000084	hsa-miR-27a-3p	ENSG00000065883	CDK13	TarBase v8.0	#N/A	#N/A	#N/A
MIMAT0000084	hsa-miR-27a-3p	ENSG00000067560	RHOA	TarBase v8.0	#N/A	#N/A	#N/A
MIMAT0000084	hsa-miR-27a-3p	ENSG00000072274	TFRC	TarBase v8.0	#N/A	#N/A	#N/A
MIMAT0000084	hsa-miR-27a-3p	ENSG00000072803	FBXW11	TarBase v8.0	#N/A	#N/A	#N/A
MIMAT0000084	hsa-miR-27a-3p	ENSG00000074319	TSG101	TarBase v8.0	#N/A	#N/A	#N/A
MIMAT0000084	hsa-miR-27a-3p	ENSG00000075711	DLG1	TarBase v8.0	#N/A	#N/A	#N/A
MIMAT0000084	hsa-miR-27a-3p	ENSG00000078900	TP73	TarBase v8.0	#N/A	#N/A	#N/A
MIMAT0000084	hsa-miR-27a-3p	ENSG00000080603	SRCAP	TarBase v8.0	#N/A	#N/A	#N/A
MIMAT0000084	hsa-miR-27a-3p	ENSG00000080824	HSP90AA1	TarBase v8.0	#N/A	#N/A	#N/A
MIMAT0000084	hsa-miR-27a-3p	ENSG00000082258	CCNT2	TarBase v8.0	#N/A	#N/A	#N/A
MIMAT0000084	hsa-miR-27a-3p	ENSG00000083312	TNPO1	TarBase v8.0	#N/A	#N/A	#N/A
MIMAT0000084	hsa-miR-27a-3p	ENSG00000085832	EPS15	TarBase v8.0	#N/A	#N/A	#N/A
MIMAT0000084	hsa-miR-27a-3p	ENSG00000086102	NFX1	TarBase v8.0	#N/A	#N/A	#N/A
MIMAT0000084	hsa-miR-27a-3p	ENSG00000087088	BAX	TarBase v8.0	#N/A	#N/A	#N/A
MIMAT0000084	hsa-miR-27a-3p	ENSG00000087365	SF3B2	TarBase v8.0	#N/A	#N/A	#N/A
MIMAT0000084	hsa-miR-27a-3p	ENSG00000089902	RCOR1	TarBase v8.0	#N/A	#N/A	#N/A
MIMAT0000084	hsa-miR-27a-3p	ENSG00000094916	CBX5	TarBase v8.0	#N/A	#N/A	#N/A
MIMAT0000084	hsa-miR-27a-3p	ENSG00000096717	SIRT1	TarBase v8.0	#N/A	#N/A	#N/A
MIMAT0000084	hsa-miR-27a-3p	ENSG00000100030	MAPK1	TarBase v8.0	#N/A	#N/A	#N/A
MIMAT0000084	hsa-miR-27a-3p	ENSG00000100385	IL2RB	TarBase v8.0	#N/A	#N/A	#N/A
MIMAT0000084	hsa-miR-27a-3p	ENSG00000100403	ZC3H7B	TarBase v8.0	#N/A	#N/A	#N/A
MIMAT0000084	hsa-miR-27a-3p	ENSG00000100906	NFKBIA	TarBase v8.0	#N/A	#N/A	#N/A
MIMAT0000084	hsa-miR-27a-3p	ENSG00000101412	E2F1	TarBase v8.0	#N/A	#N/A	#N/A
MIMAT0000084	hsa-miR-27a-3p	ENSG00000101868	POLA1	TarBase v8.0	#N/A	#N/A	#N/A
MIMAT0000084	hsa-miR-27a-3p	ENSG00000102468	HTR2A	TarBase v8.0	#N/A	#N/A	#N/A
MIMAT0000084	hsa-miR-27a-3p	ENSG00000102882	MAPK3	TarBase v8.0	#N/A	#N/A	#N/A
MIMAT0000084	hsa-miR-27a-3p	ENSG00000103197	TSC2	TarBase v8.0	#N/A	#N/A	#N/A
MIMAT0000084	hsa-miR-27a-3p	ENSG00000104517	UBR5	TarBase v8.0	#N/A	#N/A	#N/A
MIMAT0000084	hsa-miR-27a-3p	ENSG00000104884	ERCC2	TarBase v8.0	#N/A	#N/A	#N/A
MIMAT0000084	hsa-miR-27a-3p	ENSG00000105281	SLC1A5	TarBase v8.0	#N/A	#N/A	#N/A
MIMAT0000084	hsa-miR-27a-3p	ENSG00000105701	FKBP8	TarBase v8.0	#N/A	#N/A	#N/A
MIMAT0000084	hsa-miR-27a-3p	ENSG00000105974	CAV1	TarBase v8.0	#N/A	#N/A	#N/A
MIMAT0000084	hsa-miR-27a-3p	ENSG00000106211	HSPB1	TarBase v8.0	#N/A	#N/A	#N/A
MIMAT0000084	hsa-miR-27a-3p	ENSG00000108424	KPNB1	TarBase v8.0	#N/A	#N/A	#N/A
MIMAT0000084	hsa-miR-27a-3p	ENSG00000108953	YWHAE	TarBase v8.0	#N/A	#N/A	#N/A
MIMAT0000084	hsa-miR-27a-3p	ENSG00000109111	SUPT6H	TarBase v8.0	#N/A	#N/A	#N/A
MIMAT0000084	hsa-miR-27a-3p	ENSG00000109670	FBXW7	TarBase v8.0	#N/A	#N/A	#N/A
MIMAT0000084	hsa-miR-27a-3p	ENSG00000111880	RNGTT	TarBase v8.0	#N/A	#N/A	#N/A
MIMAT0000084	hsa-miR-27a-3p	ENSG00000112592	TBP	TarBase v8.0	#N/A	#N/A	#N/A
MIMAT0000084	hsa-miR-27a-3p	ENSG00000113558	SKP1	TarBase v8.0	#N/A	#N/A	#N/A
MIMAT0000084	hsa-miR-27a-3p	ENSG00000114013	CD86	TarBase v8.0	#N/A	#N/A	#N/A
MIMAT0000084	hsa-miR-27a-3p	ENSG00000116044	NFE2L2	TarBase v8.0	#N/A	#N/A	#N/A
MIMAT0000084	hsa-miR-27a-3p	ENSG00000118257	NRP2	TarBase v8.0	#N/A	#N/A	#N/A
MIMAT0000084	hsa-miR-27a-3p	ENSG00000118260	CREB1	TarBase v8.0	#N/A	#N/A	#N/A
MIMAT0000084	hsa-miR-27a-3p	ENSG00000121966	CXCR4	TarBase v8.0	#N/A	#N/A	#N/A
MIMAT0000084	hsa-miR-27a-3p	ENSG00000122025	FLT3	TarBase v8.0	#N/A	#N/A	#N/A
MIMAT0000084	hsa-miR-27a-3p	ENSG00000122566	HNRNPA2B1	TarBase v8.0	#N/A	#N/A	#N/A
MIMAT0000084	hsa-miR-27a-3p	ENSG00000124164	VAPB	TarBase v8.0	#N/A	#N/A	#N/A
MIMAT0000084	hsa-miR-27a-3p	ENSG00000124177	CHD6	TarBase v8.0	#N/A	#N/A	#N/A
MIMAT0000084	hsa-miR-27a-3p	ENSG00000124214	STAU1	TarBase v8.0	#N/A	#N/A	#N/A
MIMAT0000084	hsa-miR-27a-3p	ENSG00000125354	SEPTIN6	TarBase v8.0	#N/A	#N/A	#N/A
MIMAT0000084	hsa-miR-27a-3p	ENSG00000126214	KLC1	TarBase v8.0	#N/A	#N/A	#N/A
MIMAT0000084	hsa-miR-27a-3p	ENSG00000127022	CANX	TarBase v8.0	#N/A	#N/A	#N/A
MIMAT0000084	hsa-miR-27a-3p	ENSG00000127481	UBR4	TarBase v8.0	#N/A	#N/A	#N/A
MIMAT0000084	hsa-miR-27a-3p	ENSG00000128016	ZFP36	TarBase v8.0	#N/A	#N/A	#N/A
MIMAT0000084	hsa-miR-27a-3p	ENSG00000129315	CCNT1	TarBase v8.0	#N/A	#N/A	#N/A
MIMAT0000084	hsa-miR-27a-3p	ENSG00000130164	LDLR	TarBase v8.0	#N/A	#N/A	#N/A
MIMAT0000084	hsa-miR-27a-3p	ENSG00000130202	NECTIN2	TarBase v8.0	#N/A	#N/A	#N/A
MIMAT0000084	hsa-miR-27a-3p	ENSG00000132341	RAN	TarBase v8.0	#N/A	#N/A	#N/A
MIMAT0000084	hsa-miR-27a-3p	ENSG00000134352	IL6ST	TarBase v8.0	#N/A	#N/A	#N/A
MIMAT0000084	hsa-miR-27a-3p	ENSG00000135341	MAP3K7	TarBase v8.0	#N/A	#N/A	#N/A
MIMAT0000084	hsa-miR-27a-3p	ENSG00000135486	HNRNPA1	TarBase v8.0	#N/A	#N/A	#N/A
MIMAT0000084	hsa-miR-27a-3p	ENSG00000135679	MDM2	TarBase v8.0	#N/A	#N/A	#N/A
MIMAT0000084	hsa-miR-27a-3p	ENSG00000136717	BIN1	TarBase v8.0	#N/A	#N/A	#N/A
MIMAT0000084	hsa-miR-27a-3p	ENSG00000136754	ABI1	TarBase v8.0	#N/A	#N/A	#N/A
MIMAT0000084	hsa-miR-27a-3p	ENSG00000136986	DERL1	TarBase v8.0	#N/A	#N/A	#N/A
MIMAT0000084	hsa-miR-27a-3p	ENSG00000137076	TLN1	TarBase v8.0	#N/A	#N/A	#N/A
MIMAT0000084	hsa-miR-27a-3p	ENSG00000138443	ABI2	TarBase v8.0	#N/A	#N/A	#N/A
MIMAT0000084	hsa-miR-27a-3p	ENSG00000139842	CUL4A	TarBase v8.0	#N/A	#N/A	#N/A
MIMAT0000084	hsa-miR-27a-3p	ENSG00000140564	FURIN	TarBase v8.0	#N/A	#N/A	#N/A
MIMAT0000084	hsa-miR-27a-3p	ENSG00000140577	CRTC3	TarBase v8.0	#N/A	#N/A	#N/A
MIMAT0000084	hsa-miR-27a-3p	ENSG00000141510	TP53	TarBase v8.0	#N/A	#N/A	#N/A
MIMAT0000084	hsa-miR-27a-3p	ENSG00000141867	BRD4	TarBase v8.0	#N/A	#N/A	#N/A
MIMAT0000084	hsa-miR-27a-3p	ENSG00000142453	CARM1	TarBase v8.0	#N/A	#N/A	#N/A
MIMAT0000084	hsa-miR-27a-3p	ENSG00000142627	EPHA2	TarBase v8.0	#N/A	#N/A	#N/A
MIMAT0000084	hsa-miR-27a-3p	ENSG00000142687	KIAA0319L	TarBase v8.0	#N/A	#N/A	#N/A
MIMAT0000084	hsa-miR-27a-3p	ENSG00000144136	SLC20A1	TarBase v8.0	#N/A	#N/A	#N/A
MIMAT0000084	hsa-miR-27a-3p	ENSG00000144381	HSPD1	TarBase v8.0	#N/A	#N/A	#N/A
MIMAT0000084	hsa-miR-27a-3p	ENSG00000145386	CCNA2	TarBase v8.0	#N/A	#N/A	#N/A
MIMAT0000084	hsa-miR-27a-3p	ENSG00000145675	PIK3R1	TarBase v8.0	#N/A	#N/A	#N/A
MIMAT0000084	hsa-miR-27a-3p	ENSG00000146425	DYNLT1	TarBase v8.0	#N/A	#N/A	#N/A
MIMAT0000084	hsa-miR-27a-3p	ENSG00000147065	MSN	TarBase v8.0	#N/A	#N/A	#N/A
MIMAT0000084	hsa-miR-27a-3p	ENSG00000147133	TAF1	TarBase v8.0	#N/A	#N/A	#N/A
MIMAT0000084	hsa-miR-27a-3p	ENSG00000147162	OGT	TarBase v8.0	#N/A	#N/A	#N/A
MIMAT0000084	hsa-miR-27a-3p	ENSG00000149136	SSRP1	TarBase v8.0	#N/A	#N/A	#N/A
MIMAT0000084	hsa-miR-27a-3p	ENSG00000149294	NCAM1	TarBase v8.0	#N/A	#N/A	#N/A
MIMAT0000084	hsa-miR-27a-3p	ENSG00000150093	ITGB1	TarBase v8.0	#N/A	#N/A	#N/A
MIMAT0000084	hsa-miR-27a-3p	ENSG00000151067	CACNA1C	TarBase v8.0	#N/A	#N/A	#N/A
MIMAT0000084	hsa-miR-27a-3p	ENSG00000153187	HNRNPU	TarBase v8.0	#N/A	#N/A	#N/A
MIMAT0000084	hsa-miR-27a-3p	ENSG00000154582	ELOC	TarBase v8.0	#N/A	#N/A	#N/A
MIMAT0000084	hsa-miR-27a-3p	ENSG00000157540	DYRK1A	TarBase v8.0	#N/A	#N/A	#N/A
MIMAT0000084	hsa-miR-27a-3p	ENSG00000158769	F11R	TarBase v8.0	#N/A	#N/A	#N/A
MIMAT0000084	hsa-miR-27a-3p	ENSG00000159256	MORC3	TarBase v8.0	#N/A	#N/A	#N/A
MIMAT0000084	hsa-miR-27a-3p	ENSG00000160691	SHC1	TarBase v8.0	#N/A	#N/A	#N/A
MIMAT0000084	hsa-miR-27a-3p	ENSG00000160741	CRTC2	TarBase v8.0	#N/A	#N/A	#N/A
MIMAT0000084	hsa-miR-27a-3p	ENSG00000162231	NXF1	TarBase v8.0	#N/A	#N/A	#N/A
MIMAT0000084	hsa-miR-27a-3p	ENSG00000162402	USP24	TarBase v8.0	#N/A	#N/A	#N/A
MIMAT0000084	hsa-miR-27a-3p	ENSG00000162576	MXRA8	TarBase v8.0	#N/A	#N/A	#N/A
MIMAT0000084	hsa-miR-27a-3p	ENSG00000164031	DNAJB14	TarBase v8.0	#N/A	#N/A	#N/A
MIMAT0000084	hsa-miR-27a-3p	ENSG00000164327	RICTOR	TarBase v8.0	#N/A	#N/A	#N/A
MIMAT0000084	hsa-miR-27a-3p	ENSG00000165119	HNRNPK	TarBase v8.0	#N/A	#N/A	#N/A
MIMAT0000084	hsa-miR-27a-3p	ENSG00000165650	PDZD8	TarBase v8.0	#N/A	#N/A	#N/A
MIMAT0000084	hsa-miR-27a-3p	ENSG00000165682	CLEC1B	TarBase v8.0	#N/A	#N/A	#N/A
MIMAT0000084	hsa-miR-27a-3p	ENSG00000166266	CUL5	TarBase v8.0	#N/A	#N/A	#N/A
MIMAT0000084	hsa-miR-27a-3p	ENSG00000166913	YWHAB	TarBase v8.0	#N/A	#N/A	#N/A
MIMAT0000084	hsa-miR-27a-3p	ENSG00000168036	CTNNB1	TarBase v8.0	#N/A	#N/A	#N/A
MIMAT0000084	hsa-miR-27a-3p	ENSG00000170180	GYPA	TarBase v8.0	#N/A	#N/A	#N/A
MIMAT0000084	hsa-miR-27a-3p	ENSG00000170421	KRT8	TarBase v8.0	#N/A	#N/A	#N/A
MIMAT0000084	hsa-miR-27a-3p	ENSG00000171345	KRT19	TarBase v8.0	#N/A	#N/A	#N/A
MIMAT0000084	hsa-miR-27a-3p	ENSG00000171388	APLN	TarBase v8.0	#N/A	#N/A	#N/A
MIMAT0000084	hsa-miR-27a-3p	ENSG00000171681	ATF7IP	TarBase v8.0	#N/A	#N/A	#N/A
MIMAT0000084	hsa-miR-27a-3p	ENSG00000172531	PPP1CA	TarBase v8.0	#N/A	#N/A	#N/A
MIMAT0000084	hsa-miR-27a-3p	ENSG00000172534	HCFC1	TarBase v8.0	#N/A	#N/A	#N/A
MIMAT0000084	hsa-miR-27a-3p	ENSG00000173402	DAG1	TarBase v8.0	#N/A	#N/A	#N/A
MIMAT0000084	hsa-miR-27a-3p	ENSG00000175029	CTBP2	TarBase v8.0	#N/A	#N/A	#N/A
MIMAT0000084	hsa-miR-27a-3p	ENSG00000175575	PAAF1	TarBase v8.0	#N/A	#N/A	#N/A
MIMAT0000084	hsa-miR-27a-3p	ENSG00000176485	PLAAT3	TarBase v8.0	#N/A	#N/A	#N/A
MIMAT0000084	hsa-miR-27a-3p	ENSG00000177697	CD151	TarBase v8.0	#N/A	#N/A	#N/A
MIMAT0000084	hsa-miR-27a-3p	ENSG00000177885	GRB2	TarBase v8.0	#N/A	#N/A	#N/A
MIMAT0000084	hsa-miR-27a-3p	ENSG00000180198	RCC1	TarBase v8.0	#N/A	#N/A	#N/A
MIMAT0000084	hsa-miR-27a-3p	ENSG00000182481	KPNA2	TarBase v8.0	#N/A	#N/A	#N/A
MIMAT0000084	hsa-miR-27a-3p	ENSG00000182568	SATB1	TarBase v8.0	#N/A	#N/A	#N/A
MIMAT0000084	hsa-miR-27a-3p	ENSG00000183508	TENT5C	TarBase v8.0	#N/A	#N/A	#N/A
MIMAT0000084	hsa-miR-27a-3p	ENSG00000183625	CCR3	TarBase v8.0	#N/A	#N/A	#N/A
MIMAT0000084	hsa-miR-27a-3p	ENSG00000185009	AP3M1	TarBase v8.0	#N/A	#N/A	#N/A
MIMAT0000084	hsa-miR-27a-3p	ENSG00000185591	SP1	TarBase v8.0	#N/A	#N/A	#N/A
MIMAT0000084	hsa-miR-27a-3p	ENSG00000186350	RXRA	TarBase v8.0	#N/A	#N/A	#N/A
MIMAT0000084	hsa-miR-27a-3p	ENSG00000186432	KPNA4	TarBase v8.0	#N/A	#N/A	#N/A
MIMAT0000084	hsa-miR-27a-3p	ENSG00000196611	MMP1	TarBase v8.0	#N/A	#N/A	#N/A
MIMAT0000084	hsa-miR-27a-3p	ENSG00000196911	KPNA5	TarBase v8.0	#N/A	#N/A	#N/A
MIMAT0000084	hsa-miR-27a-3p	ENSG00000198399	ITSN2	TarBase v8.0	#N/A	#N/A	#N/A
MIMAT0000084	hsa-miR-27a-3p	ENSG00000198408	OGA	TarBase v8.0	#N/A	#N/A	#N/A
MIMAT0000084	hsa-miR-27a-3p	ENSG00000204256	BRD2	TarBase v8.0	#N/A	#N/A	#N/A
MIMAT0000084	hsa-miR-27a-3p	ENSG00000205726	ITSN1	TarBase v8.0	#N/A	#N/A	#N/A
MIMAT0000084	hsa-miR-27a-3p	ENSG00000213585	VDAC1	TarBase v8.0	#N/A	#N/A	#N/A
MIMAT0000084	hsa-miR-27a-3p	ENSG00000238227	TMEM250	TarBase v8.0	#N/A	#N/A	#N/A
MIMAT0000084	hsa-miR-27a-3p	ENSG00000153201	RANBP2	TarBase v8.0	RANBP2	#N/A	#N/A
MIMAT0000084	hsa-miR-27a-3p	ENSG00000085415	SEH1L	TarBase v8.0	SEH1L	#N/A	#N/A
MIMAT0000084	hsa-miR-27a-3p	ENSG00000047410	TPR	TarBase v8.0	TPR	#N/A	#N/A
MIMAT0000084	hsa-miR-27a-3p	ENSG00000082898	XPO1	TarBase v8.0	XPO1	#N/A	#N/A
MIMAT0004502	hsa-miR-28-3p	ENSG00000138757	G3BP2	TarBase v8.0	#N/A	G3BP2	#N/A
MIMAT0004502	hsa-miR-28-3p	ENSG00000079246	XRCC5	TarBase v8.0	#N/A	XRCC5	#N/A
MIMAT0004502	hsa-miR-28-3p	ENSG00000124789	NUP153	TarBase v8.0	NUP153	#N/A	#N/A
MIMAT0004502	hsa-miR-28-3p	ENSG00000026025	VIM	TarBase v8.0	#N/A	#N/A	#N/A
MIMAT0004502	hsa-miR-28-3p	ENSG00000080824	HSP90AA1	TarBase v8.0	#N/A	#N/A	#N/A
MIMAT0004502	hsa-miR-28-3p	ENSG00000112592	TBP	TarBase v8.0	#N/A	#N/A	#N/A
MIMAT0004502	hsa-miR-28-3p	ENSG00000135316	SYNCRIP	TarBase v8.0	#N/A	#N/A	#N/A
MIMAT0004502	hsa-miR-28-3p	ENSG00000141867	BRD4	TarBase v8.0	#N/A	#N/A	#N/A
MIMAT0004502	hsa-miR-28-3p	ENSG00000146648	EGFR	TarBase v8.0	#N/A	#N/A	#N/A
MIMAT0004502	hsa-miR-28-3p	ENSG00000167986	DDB1	TarBase v8.0	#N/A	#N/A	#N/A
MIMAT0004502	hsa-miR-28-3p	ENSG00000182718	ANXA2	TarBase v8.0	#N/A	#N/A	#N/A
MIMAT0004502	hsa-miR-28-3p	ENSG00000185591	SP1	TarBase v8.0	#N/A	#N/A	#N/A
MIMAT0004502	hsa-miR-28-3p	ENSG00000259956	RBM15B	TarBase v8.0	#N/A	#N/A	#N/A
MIMAT0000267	hsa-miR-296-3p	ENSG00000078747	ITCH	TarBase v8.0	#N/A	ITCH	ITCH
MIMAT0004679	hsa-miR-296-3p	ENSG00000206503	HLA-A	TarBase v8.0	#N/A	HLA-A	#N/A
MIMAT0004679	hsa-miR-296-3p	ENSG00000132182	NUP210	TarBase v8.0	NUP210	#N/A	#N/A
MIMAT0004679	hsa-miR-296-3p	ENSG00000108424	KPNB1	TarBase v8.0	#N/A	#N/A	#N/A
MIMAT0004679	hsa-miR-296-3p	ENSG00000116044	NFE2L2	TarBase v8.0	#N/A	#N/A	#N/A
MIMAT0004679	hsa-miR-296-3p	ENSG00000127022	CANX	TarBase v8.0	#N/A	#N/A	#N/A
MIMAT0004679	hsa-miR-296-3p	ENSG00000135679	MDM2	TarBase v8.0	#N/A	#N/A	#N/A
MIMAT0004679	hsa-miR-296-3p	ENSG00000143217	NECTIN4	TarBase v8.0	#N/A	#N/A	#N/A
MIMAT0004679	hsa-miR-296-3p	ENSG00000163606	CD200R1	TarBase v8.0	#N/A	#N/A	#N/A
MIMAT0004679	hsa-miR-296-3p	ENSG00000164327	RICTOR	TarBase v8.0	#N/A	#N/A	#N/A
MIMAT0004679	hsa-miR-296-3p	ENSG00000183508	TENT5C	TarBase v8.0	#N/A	#N/A	#N/A
MIMAT0000440	hsa-miR-324-5p	ENSG00000145907	G3BP1	TarBase v8.0	#N/A	G3BP1	G3BP1
MIMAT0000418	hsa-miR-324-5p	ENSG00000091592	NLRP1	TarBase v8.0	#N/A	NLRP1	NLRP1
MIMAT0000761	hsa-miR-324-5p	ENSG00000167601	AXL	TarBase v8.0	#N/A	AXL	#N/A
MIMAT0000761	hsa-miR-324-5p	ENSG00000215301	DDX3X	TarBase v8.0	#N/A	DDX3X	#N/A
MIMAT0000761	hsa-miR-324-5p	ENSG00000010810	FYN	TarBase v8.0	#N/A	FYN	#N/A
MIMAT0000761	hsa-miR-324-5p	ENSG00000139496	NUP58	TarBase v8.0	NUP58	#N/A	#N/A
MIMAT0000761	hsa-miR-324-5p	ENSG00000065243	PKN2	TarBase v8.0	#N/A	#N/A	#N/A
MIMAT0000761	hsa-miR-324-5p	ENSG00000065526	SPEN	TarBase v8.0	#N/A	#N/A	#N/A
MIMAT0000761	hsa-miR-324-5p	ENSG00000072803	FBXW11	TarBase v8.0	#N/A	#N/A	#N/A
MIMAT0000761	hsa-miR-324-5p	ENSG00000080839	RBL1	TarBase v8.0	#N/A	#N/A	#N/A
MIMAT0000761	hsa-miR-324-5p	ENSG00000087365	SF3B2	TarBase v8.0	#N/A	#N/A	#N/A
MIMAT0000761	hsa-miR-324-5p	ENSG00000094916	CBX5	TarBase v8.0	#N/A	#N/A	#N/A
MIMAT0000761	hsa-miR-324-5p	ENSG00000103275	UBE2I	TarBase v8.0	#N/A	#N/A	#N/A
MIMAT0000761	hsa-miR-324-5p	ENSG00000108424	KPNB1	TarBase v8.0	#N/A	#N/A	#N/A
MIMAT0000761	hsa-miR-324-5p	ENSG00000108639	SYNGR2	TarBase v8.0	#N/A	#N/A	#N/A
MIMAT0000761	hsa-miR-324-5p	ENSG00000114867	EIF4G1	TarBase v8.0	#N/A	#N/A	#N/A
MIMAT0000761	hsa-miR-324-5p	ENSG00000116062	MSH6	TarBase v8.0	#N/A	#N/A	#N/A
MIMAT0000761	hsa-miR-324-5p	ENSG00000125875	TBC1D20	TarBase v8.0	#N/A	#N/A	#N/A
MIMAT0000761	hsa-miR-324-5p	ENSG00000131467	PSME3	TarBase v8.0	#N/A	#N/A	#N/A
MIMAT0000761	hsa-miR-324-5p	ENSG00000156976	EIF4A2	TarBase v8.0	#N/A	#N/A	#N/A
MIMAT0000761	hsa-miR-324-5p	ENSG00000157540	DYRK1A	TarBase v8.0	#N/A	#N/A	#N/A
MIMAT0000761	hsa-miR-324-5p	ENSG00000158195	WASF2	TarBase v8.0	#N/A	#N/A	#N/A
MIMAT0000761	hsa-miR-324-5p	ENSG00000165650	PDZD8	TarBase v8.0	#N/A	#N/A	#N/A
MIMAT0000761	hsa-miR-324-5p	ENSG00000178952	TUFM	TarBase v8.0	#N/A	#N/A	#N/A
MIMAT0000761	hsa-miR-324-5p	ENSG00000179364	PACS2	TarBase v8.0	#N/A	#N/A	#N/A
MIMAT0000761	hsa-miR-324-5p	ENSG00000196262	PPIA	TarBase v8.0	#N/A	#N/A	#N/A
MIMAT0000761	hsa-miR-324-5p	ENSG00000204256	BRD2	TarBase v8.0	#N/A	#N/A	#N/A
MIMAT0000761	hsa-miR-324-5p	ENSG00000213585	VDAC1	TarBase v8.0	#N/A	#N/A	#N/A
MIMAT0000761	hsa-miR-324-5p	ENSG00000082898	XPO1	TarBase v8.0	XPO1	#N/A	#N/A
MIMAT0000104	hsa-miR-330-3p	ENSG00000104765	BNIP3L	TarBase v8.0	#N/A	#N/A	BNIP3L
MIMAT0000440	hsa-miR-330-3p	ENSG00000145907	G3BP1	TarBase v8.0	#N/A	G3BP1	G3BP1
MIMAT0002819	hsa-miR-330-3p	ENSG00000115267	IFIH1	TarBase v8.0	#N/A	IFIH1	IFIH1
MIMAT0000267	hsa-miR-330-3p	ENSG00000185745	IFIT1	TarBase v8.0	#N/A	#N/A	IFIT1
MIMAT0000751	hsa-miR-330-3p	ENSG00000132466	ANKRD17	TarBase v8.0	#N/A	ANKRD17	#N/A
MIMAT0000751	hsa-miR-330-3p	ENSG00000215301	DDX3X	TarBase v8.0	#N/A	DDX3X	#N/A
MIMAT0000751	hsa-miR-330-3p	ENSG00000254087	LYN	TarBase v8.0	#N/A	LYN	#N/A
MIMAT0000751	hsa-miR-330-3p	ENSG00000069248	NUP133	TarBase v8.0	NUP133	#N/A	#N/A
MIMAT0000751	hsa-miR-330-3p	ENSG00000030066	NUP160	TarBase v8.0	NUP160	#N/A	#N/A
MIMAT0000751	hsa-miR-330-3p	ENSG00000213024	NUP62	TarBase v8.0	NUP62	#N/A	#N/A
MIMAT0000751	hsa-miR-330-3p	ENSG00000110713	NUP98	TarBase v8.0	NUP98	#N/A	#N/A
MIMAT0000751	hsa-miR-330-3p	ENSG00000005022	SLC25A5	TarBase v8.0	#N/A	#N/A	#N/A
MIMAT0000751	hsa-miR-330-3p	ENSG00000005339	CREBBP	TarBase v8.0	#N/A	#N/A	#N/A
MIMAT0000751	hsa-miR-330-3p	ENSG00000065243	PKN2	TarBase v8.0	#N/A	#N/A	#N/A
MIMAT0000751	hsa-miR-330-3p	ENSG00000065883	CDK13	TarBase v8.0	#N/A	#N/A	#N/A
MIMAT0000751	hsa-miR-330-3p	ENSG00000072274	TFRC	TarBase v8.0	#N/A	#N/A	#N/A
MIMAT0000751	hsa-miR-330-3p	ENSG00000083312	TNPO1	TarBase v8.0	#N/A	#N/A	#N/A
MIMAT0000751	hsa-miR-330-3p	ENSG00000094916	CBX5	TarBase v8.0	#N/A	#N/A	#N/A
MIMAT0000751	hsa-miR-330-3p	ENSG00000100030	MAPK1	TarBase v8.0	#N/A	#N/A	#N/A
MIMAT0000751	hsa-miR-330-3p	ENSG00000100353	EIF3D	TarBase v8.0	#N/A	#N/A	#N/A
MIMAT0000751	hsa-miR-330-3p	ENSG00000100393	EP300	TarBase v8.0	#N/A	#N/A	#N/A
MIMAT0000751	hsa-miR-330-3p	ENSG00000101412	E2F1	TarBase v8.0	#N/A	#N/A	#N/A
MIMAT0000751	hsa-miR-330-3p	ENSG00000101558	VAPA	TarBase v8.0	#N/A	#N/A	#N/A
MIMAT0000751	hsa-miR-330-3p	ENSG00000107581	EIF3A	TarBase v8.0	#N/A	#N/A	#N/A
MIMAT0000751	hsa-miR-330-3p	ENSG00000107862	GBF1	TarBase v8.0	#N/A	#N/A	#N/A
MIMAT0000751	hsa-miR-330-3p	ENSG00000110651	CD81	TarBase v8.0	#N/A	#N/A	#N/A
MIMAT0000751	hsa-miR-330-3p	ENSG00000114030	KPNA1	TarBase v8.0	#N/A	#N/A	#N/A
MIMAT0000751	hsa-miR-330-3p	ENSG00000114867	EIF4G1	TarBase v8.0	#N/A	#N/A	#N/A
MIMAT0000751	hsa-miR-330-3p	ENSG00000121966	CXCR4	TarBase v8.0	#N/A	#N/A	#N/A
MIMAT0000751	hsa-miR-330-3p	ENSG00000122566	HNRNPA2B1	TarBase v8.0	#N/A	#N/A	#N/A
MIMAT0000751	hsa-miR-330-3p	ENSG00000124164	VAPB	TarBase v8.0	#N/A	#N/A	#N/A
MIMAT0000751	hsa-miR-330-3p	ENSG00000124214	STAU1	TarBase v8.0	#N/A	#N/A	#N/A
MIMAT0000751	hsa-miR-330-3p	ENSG00000129315	CCNT1	TarBase v8.0	#N/A	#N/A	#N/A
MIMAT0000751	hsa-miR-330-3p	ENSG00000135679	MDM2	TarBase v8.0	#N/A	#N/A	#N/A
MIMAT0000751	hsa-miR-330-3p	ENSG00000142453	CARM1	TarBase v8.0	#N/A	#N/A	#N/A
MIMAT0000751	hsa-miR-330-3p	ENSG00000142507	PSMB6	TarBase v8.0	#N/A	#N/A	#N/A
MIMAT0000751	hsa-miR-330-3p	ENSG00000147162	OGT	TarBase v8.0	#N/A	#N/A	#N/A
MIMAT0000751	hsa-miR-330-3p	ENSG00000153187	HNRNPU	TarBase v8.0	#N/A	#N/A	#N/A
MIMAT0000751	hsa-miR-330-3p	ENSG00000158195	WASF2	TarBase v8.0	#N/A	#N/A	#N/A
MIMAT0000751	hsa-miR-330-3p	ENSG00000159692	CTBP1	TarBase v8.0	#N/A	#N/A	#N/A
MIMAT0000751	hsa-miR-330-3p	ENSG00000160741	CRTC2	TarBase v8.0	#N/A	#N/A	#N/A
MIMAT0000751	hsa-miR-330-3p	ENSG00000162402	USP24	TarBase v8.0	#N/A	#N/A	#N/A
MIMAT0000751	hsa-miR-330-3p	ENSG00000164916	FOXK1	TarBase v8.0	#N/A	#N/A	#N/A
MIMAT0000751	hsa-miR-330-3p	ENSG00000166167	BTRC	TarBase v8.0	#N/A	#N/A	#N/A
MIMAT0000751	hsa-miR-330-3p	ENSG00000166266	CUL5	TarBase v8.0	#N/A	#N/A	#N/A
MIMAT0000751	hsa-miR-330-3p	ENSG00000167977	KCTD5	TarBase v8.0	#N/A	#N/A	#N/A
MIMAT0000751	hsa-miR-330-3p	ENSG00000168036	CTNNB1	TarBase v8.0	#N/A	#N/A	#N/A
MIMAT0000751	hsa-miR-330-3p	ENSG00000168394	TAP1	TarBase v8.0	#N/A	#N/A	#N/A
MIMAT0000751	hsa-miR-330-3p	ENSG00000171681	ATF7IP	TarBase v8.0	#N/A	#N/A	#N/A
MIMAT0000751	hsa-miR-330-3p	ENSG00000173402	DAG1	TarBase v8.0	#N/A	#N/A	#N/A
MIMAT0000751	hsa-miR-330-3p	ENSG00000182481	KPNA2	TarBase v8.0	#N/A	#N/A	#N/A
MIMAT0000751	hsa-miR-330-3p	ENSG00000182827	ACBD3	TarBase v8.0	#N/A	#N/A	#N/A
MIMAT0000751	hsa-miR-330-3p	ENSG00000198408	OGA	TarBase v8.0	#N/A	#N/A	#N/A
MIMAT0000751	hsa-miR-330-3p	ENSG00000204256	BRD2	TarBase v8.0	#N/A	#N/A	#N/A
MIMAT0000751	hsa-miR-330-3p	ENSG00000238227	TMEM250	TarBase v8.0	#N/A	#N/A	#N/A
MIMAT0000751	hsa-miR-330-3p	ENSG00000259956	RBM15B	TarBase v8.0	#N/A	#N/A	#N/A
MIMAT0000751	hsa-miR-330-3p	ENSG00000157020	SEC13	TarBase v8.0	SEC13	#N/A	#N/A
MIMAT0004702	hsa-miR-339-3p	ENSG00000215301	DDX3X	TarBase v8.0	#N/A	DDX3X	#N/A
MIMAT0004702	hsa-miR-339-3p	ENSG00000108953	YWHAE	TarBase v8.0	#N/A	#N/A	#N/A
MIMAT0004702	hsa-miR-339-3p	ENSG00000121966	CXCR4	TarBase v8.0	#N/A	#N/A	#N/A
MIMAT0004702	hsa-miR-339-3p	ENSG00000122566	HNRNPA2B1	TarBase v8.0	#N/A	#N/A	#N/A
MIMAT0004702	hsa-miR-339-3p	ENSG00000128016	ZFP36	TarBase v8.0	#N/A	#N/A	#N/A
MIMAT0004702	hsa-miR-339-3p	ENSG00000135316	SYNCRIP	TarBase v8.0	#N/A	#N/A	#N/A
MIMAT0004702	hsa-miR-339-3p	ENSG00000137076	TLN1	TarBase v8.0	#N/A	#N/A	#N/A
MIMAT0004702	hsa-miR-339-3p	ENSG00000141867	BRD4	TarBase v8.0	#N/A	#N/A	#N/A
MIMAT0004702	hsa-miR-339-3p	ENSG00000144136	SLC20A1	TarBase v8.0	#N/A	#N/A	#N/A
MIMAT0004702	hsa-miR-339-3p	ENSG00000153187	HNRNPU	TarBase v8.0	#N/A	#N/A	#N/A
MIMAT0004702	hsa-miR-339-3p	ENSG00000167986	DDB1	TarBase v8.0	#N/A	#N/A	#N/A
MIMAT0004702	hsa-miR-339-3p	ENSG00000238227	TMEM250	TarBase v8.0	#N/A	#N/A	#N/A
MIMAT0000104	hsa-miR-361-5p	ENSG00000104765	BNIP3L	TarBase v8.0	#N/A	#N/A	BNIP3L
MIMAT0000440	hsa-miR-361-5p	ENSG00000145907	G3BP1	TarBase v8.0	#N/A	G3BP1	G3BP1
MIMAT0000084	hsa-miR-361-5p	ENSG00000132824	SERINC3	TarBase v8.0	#N/A	SERINC3	SERINC3
MIMAT0000084	hsa-miR-361-5p	ENSG00000181555	SETD2	TarBase v8.0	#N/A	#N/A	SETD2
MIMAT0000703	hsa-miR-361-5p	ENSG00000132466	ANKRD17	TarBase v8.0	#N/A	ANKRD17	#N/A
MIMAT0000703	hsa-miR-361-5p	ENSG00000215301	DDX3X	TarBase v8.0	#N/A	DDX3X	#N/A
MIMAT0000703	hsa-miR-361-5p	ENSG00000138757	G3BP2	TarBase v8.0	#N/A	G3BP2	#N/A
MIMAT0000703	hsa-miR-361-5p	ENSG00000205339	IPO7	TarBase v8.0	#N/A	IPO7	#N/A
MIMAT0000703	hsa-miR-361-5p	ENSG00000113595	TRIM23	TarBase v8.0	#N/A	TRIM23	#N/A
MIMAT0000703	hsa-miR-361-5p	ENSG00000124789	NUP153	TarBase v8.0	NUP153	#N/A	#N/A
MIMAT0000703	hsa-miR-361-5p	ENSG00000113569	NUP155	TarBase v8.0	NUP155	#N/A	#N/A
MIMAT0000703	hsa-miR-361-5p	ENSG00000139496	NUP58	TarBase v8.0	NUP58	#N/A	#N/A
MIMAT0000703	hsa-miR-361-5p	ENSG00000110713	NUP98	TarBase v8.0	NUP98	#N/A	#N/A
MIMAT0000703	hsa-miR-361-5p	ENSG00000005339	CREBBP	TarBase v8.0	#N/A	#N/A	#N/A
MIMAT0000703	hsa-miR-361-5p	ENSG00000026025	VIM	TarBase v8.0	#N/A	#N/A	#N/A
MIMAT0000703	hsa-miR-361-5p	ENSG00000049759	NEDD4L	TarBase v8.0	#N/A	#N/A	#N/A
MIMAT0000703	hsa-miR-361-5p	ENSG00000061676	NCKAP1	TarBase v8.0	#N/A	#N/A	#N/A
MIMAT0000703	hsa-miR-361-5p	ENSG00000062650	WAPL	TarBase v8.0	#N/A	#N/A	#N/A
MIMAT0000703	hsa-miR-361-5p	ENSG00000065883	CDK13	TarBase v8.0	#N/A	#N/A	#N/A
MIMAT0000703	hsa-miR-361-5p	ENSG00000067560	RHOA	TarBase v8.0	#N/A	#N/A	#N/A
MIMAT0000703	hsa-miR-361-5p	ENSG00000080824	HSP90AA1	TarBase v8.0	#N/A	#N/A	#N/A
MIMAT0000703	hsa-miR-361-5p	ENSG00000081026	MAGI3	TarBase v8.0	#N/A	#N/A	#N/A
MIMAT0000703	hsa-miR-361-5p	ENSG00000082258	CCNT2	TarBase v8.0	#N/A	#N/A	#N/A
MIMAT0000703	hsa-miR-361-5p	ENSG00000083312	TNPO1	TarBase v8.0	#N/A	#N/A	#N/A
MIMAT0000703	hsa-miR-361-5p	ENSG00000094916	CBX5	TarBase v8.0	#N/A	#N/A	#N/A
MIMAT0000703	hsa-miR-361-5p	ENSG00000101421	CHMP4B	TarBase v8.0	#N/A	#N/A	#N/A
MIMAT0000703	hsa-miR-361-5p	ENSG00000101558	VAPA	TarBase v8.0	#N/A	#N/A	#N/A
MIMAT0000703	hsa-miR-361-5p	ENSG00000102081	FMR1	TarBase v8.0	#N/A	#N/A	#N/A
MIMAT0000703	hsa-miR-361-5p	ENSG00000102468	HTR2A	TarBase v8.0	#N/A	#N/A	#N/A
MIMAT0000703	hsa-miR-361-5p	ENSG00000104517	UBR5	TarBase v8.0	#N/A	#N/A	#N/A
MIMAT0000703	hsa-miR-361-5p	ENSG00000106211	HSPB1	TarBase v8.0	#N/A	#N/A	#N/A
MIMAT0000703	hsa-miR-361-5p	ENSG00000109971	HSPA8	TarBase v8.0	#N/A	#N/A	#N/A
MIMAT0000703	hsa-miR-361-5p	ENSG00000111652	COPS7A	TarBase v8.0	#N/A	#N/A	#N/A
MIMAT0000703	hsa-miR-361-5p	ENSG00000114166	KAT2B	TarBase v8.0	#N/A	#N/A	#N/A
MIMAT0000703	hsa-miR-361-5p	ENSG00000116062	MSH6	TarBase v8.0	#N/A	#N/A	#N/A
MIMAT0000703	hsa-miR-361-5p	ENSG00000119820	YIPF4	TarBase v8.0	#N/A	#N/A	#N/A
MIMAT0000703	hsa-miR-361-5p	ENSG00000122566	HNRNPA2B1	TarBase v8.0	#N/A	#N/A	#N/A
MIMAT0000703	hsa-miR-361-5p	ENSG00000122692	SMU1	TarBase v8.0	#N/A	#N/A	#N/A
MIMAT0000703	hsa-miR-361-5p	ENSG00000124164	VAPB	TarBase v8.0	#N/A	#N/A	#N/A
MIMAT0000703	hsa-miR-361-5p	ENSG00000124214	STAU1	TarBase v8.0	#N/A	#N/A	#N/A
MIMAT0000703	hsa-miR-361-5p	ENSG00000130164	LDLR	TarBase v8.0	#N/A	#N/A	#N/A
MIMAT0000703	hsa-miR-361-5p	ENSG00000132341	RAN	TarBase v8.0	#N/A	#N/A	#N/A
MIMAT0000703	hsa-miR-361-5p	ENSG00000133318	RTN3	TarBase v8.0	#N/A	#N/A	#N/A
MIMAT0000703	hsa-miR-361-5p	ENSG00000134352	IL6ST	TarBase v8.0	#N/A	#N/A	#N/A
MIMAT0000703	hsa-miR-361-5p	ENSG00000135316	SYNCRIP	TarBase v8.0	#N/A	#N/A	#N/A
MIMAT0000703	hsa-miR-361-5p	ENSG00000135486	HNRNPA1	TarBase v8.0	#N/A	#N/A	#N/A
MIMAT0000703	hsa-miR-361-5p	ENSG00000135679	MDM2	TarBase v8.0	#N/A	#N/A	#N/A
MIMAT0000703	hsa-miR-361-5p	ENSG00000136436	CALCOCO2	TarBase v8.0	#N/A	#N/A	#N/A
MIMAT0000703	hsa-miR-361-5p	ENSG00000136986	DERL1	TarBase v8.0	#N/A	#N/A	#N/A
MIMAT0000703	hsa-miR-361-5p	ENSG00000138448	ITGAV	TarBase v8.0	#N/A	#N/A	#N/A
MIMAT0000703	hsa-miR-361-5p	ENSG00000138760	SCARB2	TarBase v8.0	#N/A	#N/A	#N/A
MIMAT0000703	hsa-miR-361-5p	ENSG00000140575	IQGAP1	TarBase v8.0	#N/A	#N/A	#N/A
MIMAT0000703	hsa-miR-361-5p	ENSG00000141564	RPTOR	TarBase v8.0	#N/A	#N/A	#N/A
MIMAT0000703	hsa-miR-361-5p	ENSG00000145675	PIK3R1	TarBase v8.0	#N/A	#N/A	#N/A
MIMAT0000703	hsa-miR-361-5p	ENSG00000150093	ITGB1	TarBase v8.0	#N/A	#N/A	#N/A
MIMAT0000703	hsa-miR-361-5p	ENSG00000156976	EIF4A2	TarBase v8.0	#N/A	#N/A	#N/A
MIMAT0000703	hsa-miR-361-5p	ENSG00000157540	DYRK1A	TarBase v8.0	#N/A	#N/A	#N/A
MIMAT0000703	hsa-miR-361-5p	ENSG00000158195	WASF2	TarBase v8.0	#N/A	#N/A	#N/A
MIMAT0000703	hsa-miR-361-5p	ENSG00000164031	DNAJB14	TarBase v8.0	#N/A	#N/A	#N/A
MIMAT0000703	hsa-miR-361-5p	ENSG00000166913	YWHAB	TarBase v8.0	#N/A	#N/A	#N/A
MIMAT0000703	hsa-miR-361-5p	ENSG00000170248	PDCD6IP	TarBase v8.0	#N/A	#N/A	#N/A
MIMAT0000703	hsa-miR-361-5p	ENSG00000170312	CDK1	TarBase v8.0	#N/A	#N/A	#N/A
MIMAT0000703	hsa-miR-361-5p	ENSG00000171681	ATF7IP	TarBase v8.0	#N/A	#N/A	#N/A
MIMAT0000703	hsa-miR-361-5p	ENSG00000173402	DAG1	TarBase v8.0	#N/A	#N/A	#N/A
MIMAT0000703	hsa-miR-361-5p	ENSG00000179262	RAD23A	TarBase v8.0	#N/A	#N/A	#N/A
MIMAT0000703	hsa-miR-361-5p	ENSG00000186432	KPNA4	TarBase v8.0	#N/A	#N/A	#N/A
MIMAT0000703	hsa-miR-361-5p	ENSG00000196911	KPNA5	TarBase v8.0	#N/A	#N/A	#N/A
MIMAT0000703	hsa-miR-361-5p	ENSG00000197157	SND1	TarBase v8.0	#N/A	#N/A	#N/A
MIMAT0000703	hsa-miR-361-5p	ENSG00000153201	RANBP2	TarBase v8.0	RANBP2	#N/A	#N/A
MIMAT0001343	hsa-miR-425-3p	ENSG00000139496	NUP58	TarBase v8.0	NUP58	#N/A	#N/A
MIMAT0001343	hsa-miR-425-3p	ENSG00000072274	TFRC	TarBase v8.0	#N/A	#N/A	#N/A
MIMAT0001343	hsa-miR-425-3p	ENSG00000109971	HSPA8	TarBase v8.0	#N/A	#N/A	#N/A
MIMAT0001343	hsa-miR-425-3p	ENSG00000185009	AP3M1	TarBase v8.0	#N/A	#N/A	#N/A
MIMAT0003322	hsa-miR-4443	ENSG00000127666	TICAM1	TarBase v8.0	#N/A	TICAM1	TICAM1
MIMAT0018961	hsa-miR-4443	ENSG00000074319	TSG101	TarBase v8.0	#N/A	#N/A	#N/A
MIMAT0018961	hsa-miR-4443	ENSG00000114062	UBE3A	TarBase v8.0	#N/A	#N/A	#N/A
MIMAT0018961	hsa-miR-4443	ENSG00000128016	ZFP36	TarBase v8.0	#N/A	#N/A	#N/A
MIMAT0000418	hsa-miR-484	ENSG00000155363	MOV10	TarBase v8.0	#N/A	#N/A	MOV10
MIMAT0000751	hsa-miR-484	ENSG00000170581	STAT2	TarBase v8.0	#N/A	#N/A	STAT2
MIMAT0003322	hsa-miR-484	ENSG00000198933	TBKBP1	TarBase v8.0	#N/A	#N/A	TBKBP1
MIMAT0004957	hsa-miR-484	ENSG00000132256	TRIM5	TarBase v8.0	#N/A	TRIM5	TRIM5
MIMAT0002174	hsa-miR-484	ENSG00000167601	AXL	TarBase v8.0	#N/A	AXL	#N/A
MIMAT0002174	hsa-miR-484	ENSG00000215301	DDX3X	TarBase v8.0	#N/A	DDX3X	#N/A
MIMAT0002174	hsa-miR-484	ENSG00000205339	IPO7	TarBase v8.0	#N/A	IPO7	#N/A
MIMAT0002174	hsa-miR-484	ENSG00000184216	IRAK1	TarBase v8.0	#N/A	IRAK1	#N/A
MIMAT0002174	hsa-miR-484	ENSG00000130726	TRIM28	TarBase v8.0	#N/A	TRIM28	#N/A
MIMAT0002174	hsa-miR-484	ENSG00000196419	XRCC6	TarBase v8.0	#N/A	XRCC6	#N/A
MIMAT0002174	hsa-miR-484	ENSG00000124789	NUP153	TarBase v8.0	NUP153	#N/A	#N/A
MIMAT0002174	hsa-miR-484	ENSG00000113569	NUP155	TarBase v8.0	NUP155	#N/A	#N/A
MIMAT0002174	hsa-miR-484	ENSG00000095319	NUP188	TarBase v8.0	NUP188	#N/A	#N/A
MIMAT0002174	hsa-miR-484	ENSG00000138750	NUP54	TarBase v8.0	NUP54	#N/A	#N/A
MIMAT0002174	hsa-miR-484	ENSG00000003402	CFLAR	TarBase v8.0	#N/A	#N/A	#N/A
MIMAT0002174	hsa-miR-484	ENSG00000025800	KPNA6	TarBase v8.0	#N/A	#N/A	#N/A
MIMAT0002174	hsa-miR-484	ENSG00000026025	VIM	TarBase v8.0	#N/A	#N/A	#N/A
MIMAT0002174	hsa-miR-484	ENSG00000065526	SPEN	TarBase v8.0	#N/A	#N/A	#N/A
MIMAT0002174	hsa-miR-484	ENSG00000067560	RHOA	TarBase v8.0	#N/A	#N/A	#N/A
MIMAT0002174	hsa-miR-484	ENSG00000080824	HSP90AA1	TarBase v8.0	#N/A	#N/A	#N/A
MIMAT0002174	hsa-miR-484	ENSG00000083312	TNPO1	TarBase v8.0	#N/A	#N/A	#N/A
MIMAT0002174	hsa-miR-484	ENSG00000153201	RANBP2	TarBase v8.0	RANBP2	#N/A	#N/A
MIMAT0002174	hsa-miR-484	ENSG00000100030	MAPK1	TarBase v8.0	#N/A	#N/A	#N/A
MIMAT0002174	hsa-miR-484	ENSG00000100385	IL2RB	TarBase v8.0	#N/A	#N/A	#N/A
MIMAT0002174	hsa-miR-484	ENSG00000100393	EP300	TarBase v8.0	#N/A	#N/A	#N/A
MIMAT0002174	hsa-miR-484	ENSG00000100591	AHSA1	TarBase v8.0	#N/A	#N/A	#N/A
MIMAT0002174	hsa-miR-484	ENSG00000102226	USP11	TarBase v8.0	#N/A	#N/A	#N/A
MIMAT0002174	hsa-miR-484	ENSG00000105281	SLC1A5	TarBase v8.0	#N/A	#N/A	#N/A
MIMAT0002174	hsa-miR-484	ENSG00000105974	CAV1	TarBase v8.0	#N/A	#N/A	#N/A
MIMAT0002174	hsa-miR-484	ENSG00000108424	KPNB1	TarBase v8.0	#N/A	#N/A	#N/A
MIMAT0002174	hsa-miR-484	ENSG00000110876	SELPLG	TarBase v8.0	#N/A	#N/A	#N/A
MIMAT0002174	hsa-miR-484	ENSG00000115163	CENPA	TarBase v8.0	#N/A	#N/A	#N/A
MIMAT0002174	hsa-miR-484	ENSG00000116062	MSH6	TarBase v8.0	#N/A	#N/A	#N/A
MIMAT0002174	hsa-miR-484	ENSG00000127022	CANX	TarBase v8.0	#N/A	#N/A	#N/A
MIMAT0002174	hsa-miR-484	ENSG00000130164	LDLR	TarBase v8.0	#N/A	#N/A	#N/A
MIMAT0002174	hsa-miR-484	ENSG00000133318	RTN3	TarBase v8.0	#N/A	#N/A	#N/A
MIMAT0002174	hsa-miR-484	ENSG00000135316	SYNCRIP	TarBase v8.0	#N/A	#N/A	#N/A
MIMAT0002174	hsa-miR-484	ENSG00000135679	MDM2	TarBase v8.0	#N/A	#N/A	#N/A
MIMAT0002174	hsa-miR-484	ENSG00000138448	ITGAV	TarBase v8.0	#N/A	#N/A	#N/A
MIMAT0002174	hsa-miR-484	ENSG00000141867	BRD4	TarBase v8.0	#N/A	#N/A	#N/A
MIMAT0002174	hsa-miR-484	ENSG00000146425	DYNLT1	TarBase v8.0	#N/A	#N/A	#N/A
MIMAT0002174	hsa-miR-484	ENSG00000146648	EGFR	TarBase v8.0	#N/A	#N/A	#N/A
MIMAT0002174	hsa-miR-484	ENSG00000156976	EIF4A2	TarBase v8.0	#N/A	#N/A	#N/A
MIMAT0002174	hsa-miR-484	ENSG00000158769	F11R	TarBase v8.0	#N/A	#N/A	#N/A
MIMAT0002174	hsa-miR-484	ENSG00000159840	ZYX	TarBase v8.0	#N/A	#N/A	#N/A
MIMAT0002174	hsa-miR-484	ENSG00000160741	CRTC2	TarBase v8.0	#N/A	#N/A	#N/A
MIMAT0002174	hsa-miR-484	ENSG00000161960	EIF4A1	TarBase v8.0	#N/A	#N/A	#N/A
MIMAT0002174	hsa-miR-484	ENSG00000162231	NXF1	TarBase v8.0	#N/A	#N/A	#N/A
MIMAT0002174	hsa-miR-484	ENSG00000162402	USP24	TarBase v8.0	#N/A	#N/A	#N/A
[truncated: 364 more rows]

## Sheet: Cluster 2_Virus titer-like
miRNA IDs	miRNA Names	Target Gene IDs	Target Gene Names	Targets Resource	GO:0043161~proteasome-mediated ubiquitin-dependent protein catabolic process	GO:0006915~apoptotic process	GO:0045087~innate immune response
MIMAT0030415	hsa-miR-1273h-5p	ENSG00000030110	BAK1	miRTarBase 2022	#N/A	BAK1	#N/A
MIMAT0030415	hsa-miR-1273h-5p	ENSG00000092445	TYRO3	miRTarBase 2022	#N/A	#N/A	#N/A
MIMAT0030415	hsa-miR-1273h-5p	ENSG00000105281	SLC1A5	miRTarBase 2022	#N/A	#N/A	#N/A
MIMAT0030415	hsa-miR-1273h-5p	ENSG00000113569	NUP155	miRTarBase 2022	#N/A	#N/A	#N/A
MIMAT0030415	hsa-miR-1273h-5p	ENSG00000120253	NUP43	miRTarBase 2022	#N/A	#N/A	#N/A
MIMAT0030415	hsa-miR-1273h-5p	ENSG00000131019	ULBP3	miRTarBase 2022	#N/A	#N/A	#N/A
MIMAT0030415	hsa-miR-1273h-5p	ENSG00000131467	PSME3	miRTarBase 2022	#N/A	PSME3	#N/A
MIMAT0030415	hsa-miR-1273h-5p	ENSG00000134853	PDGFRA	miRTarBase 2022	#N/A	#N/A	#N/A
MIMAT0030415	hsa-miR-1273h-5p	ENSG00000135679	MDM2	miRTarBase 2022	MDM2	MDM2	#N/A
MIMAT0030415	hsa-miR-1273h-5p	ENSG00000137076	TLN1	miRTarBase 2022	#N/A	#N/A	#N/A
MIMAT0030415	hsa-miR-1273h-5p	ENSG00000138443	ABI2	miRTarBase 2022	#N/A	#N/A	#N/A
MIMAT0030415	hsa-miR-1273h-5p	ENSG00000140564	FURIN	miRTarBase 2022	#N/A	#N/A	#N/A
MIMAT0030415	hsa-miR-1273h-5p	ENSG00000164615	CAMLG	miRTarBase 2022	#N/A	#N/A	#N/A
MIMAT0030415	hsa-miR-1273h-5p	ENSG00000164916	FOXK1	miRTarBase 2022	#N/A	#N/A	#N/A
MIMAT0030415	hsa-miR-1273h-5p	ENSG00000165650	PDZD8	miRTarBase 2022	#N/A	#N/A	#N/A
MIMAT0030415	hsa-miR-1273h-5p	ENSG00000166913	YWHAB	miRTarBase 2022	#N/A	#N/A	#N/A
MIMAT0030415	hsa-miR-1273h-5p	ENSG00000170421	KRT8	miRTarBase 2022	#N/A	#N/A	#N/A
MIMAT0030415	hsa-miR-1273h-5p	ENSG00000196419	XRCC6	miRTarBase 2022	#N/A	#N/A	XRCC6
MIMAT0030415	hsa-miR-1273h-5p	ENSG00000204516	MICB	miRTarBase 2022	#N/A	#N/A	#N/A
MIMAT0030415	hsa-miR-1273h-5p	ENSG00000206449	MICB	miRTarBase 2022	#N/A	#N/A	#N/A
MIMAT0030415	hsa-miR-1273h-5p	ENSG00000227772	MICB	miRTarBase 2022	#N/A	#N/A	#N/A
MIMAT0030415	hsa-miR-1273h-5p	ENSG00000234218	MICB	miRTarBase 2022	#N/A	#N/A	#N/A
MIMAT0030415	hsa-miR-1273h-5p	ENSG00000238289	MICB	miRTarBase 2022	#N/A	#N/A	#N/A
MIMAT0030415	hsa-miR-1273h-5p	ENSG00000259207	ITGB3	miRTarBase 2022	#N/A	#N/A	#N/A
MIMAT0019077	hsa-miR-1587	ENSG00000130726	TRIM28	miRTarBase 2022	#N/A	#N/A	TRIM28
MIMAT0019077	hsa-miR-1587	ENSG00000234745	HLA-B	miRTarBase 2022	#N/A	#N/A	HLA-B
MIMAT0019077	hsa-miR-1587	ENSG00000272391	POM121C	miRTarBase 2022	#N/A	#N/A	#N/A
MIMAT0016851	hsa-miR-4299	ENSG00000067167	TRAM1	miRTarBase 2022	#N/A	#N/A	#N/A
MIMAT0016851	hsa-miR-4299	ENSG00000166913	YWHAB	miRTarBase 2022	#N/A	#N/A	#N/A
MIMAT0016851	hsa-miR-4299	ENSG00000196262	PPIA	miRTarBase 2022	#N/A	PPIA	#N/A
MIMAT0019041	hsa-miR-4505	ENSG00000010610	CD4	miRTarBase 2022	#N/A	#N/A	#N/A
MIMAT0019041	hsa-miR-4505	ENSG00000081026	MAGI3	miRTarBase 2022	#N/A	MAGI3	#N/A
MIMAT0019041	hsa-miR-4505	ENSG00000092201	SUPT16H	miRTarBase 2022	#N/A	#N/A	#N/A
MIMAT0019041	hsa-miR-4505	ENSG00000099817	POLR2E	miRTarBase 2022	#N/A	#N/A	#N/A
MIMAT0019041	hsa-miR-4505	ENSG00000100403	ZC3H7B	miRTarBase 2022	#N/A	#N/A	#N/A
MIMAT0019041	hsa-miR-4505	ENSG00000110400	NECTIN1	miRTarBase 2022	#N/A	#N/A	#N/A
MIMAT0019041	hsa-miR-4505	ENSG00000130726	TRIM28	miRTarBase 2022	#N/A	#N/A	TRIM28
MIMAT0019041	hsa-miR-4505	ENSG00000131019	ULBP3	miRTarBase 2022	#N/A	#N/A	#N/A
MIMAT0019041	hsa-miR-4505	ENSG00000140564	FURIN	miRTarBase 2022	#N/A	#N/A	#N/A
MIMAT0019041	hsa-miR-4505	ENSG00000147133	TAF1	miRTarBase 2022	#N/A	#N/A	#N/A
MIMAT0019041	hsa-miR-4505	ENSG00000151067	CACNA1C	miRTarBase 2022	#N/A	#N/A	#N/A
MIMAT0019041	hsa-miR-4505	ENSG00000164916	FOXK1	miRTarBase 2022	#N/A	#N/A	#N/A
MIMAT0019041	hsa-miR-4505	ENSG00000169100	SLC25A6	miRTarBase 2022	#N/A	SLC25A6	#N/A
MIMAT0019041	hsa-miR-4505	ENSG00000170421	KRT8	miRTarBase 2022	#N/A	#N/A	#N/A
MIMAT0019041	hsa-miR-4505	ENSG00000285479	CACNA1C	miRTarBase 2022	#N/A	#N/A	#N/A
MIMAT0002816	hsa-miR-494-3p	ENSG00000003402	CFLAR	TarBase v8.0	#N/A	CFLAR	#N/A
MIMAT0002816	hsa-miR-494-3p	ENSG00000008018	PSMB1	TarBase v8.0	PSMB1	#N/A	#N/A
MIMAT0002816	hsa-miR-494-3p	ENSG00000062650	WAPL	TarBase v8.0	#N/A	#N/A	#N/A
MIMAT0002816	hsa-miR-494-3p	ENSG00000065427	KARS1	TarBase v8.0	#N/A	#N/A	#N/A
MIMAT0002816	hsa-miR-494-3p	ENSG00000072803	FBXW11	TarBase v8.0	FBXW11	#N/A	#N/A
MIMAT0002816	hsa-miR-494-3p	ENSG00000074266	EED	TarBase v8.0	#N/A	#N/A	#N/A
MIMAT0002816	hsa-miR-494-3p	ENSG00000077942	FBLN1	TarBase v8.0	#N/A	#N/A	#N/A
MIMAT0002816	hsa-miR-494-3p	ENSG00000078747	ITCH	TarBase v8.0	ITCH	ITCH	ITCH
MIMAT0002816	hsa-miR-494-3p	ENSG00000079246	XRCC5	TarBase v8.0	#N/A	#N/A	XRCC5
MIMAT0002816	hsa-miR-494-3p	ENSG00000083312	TNPO1	TarBase v8.0	#N/A	#N/A	#N/A
MIMAT0002816	hsa-miR-494-3p	ENSG00000086102	NFX1	TarBase v8.0	#N/A	#N/A	#N/A
MIMAT0002816	hsa-miR-494-3p	ENSG00000100387	RBX1	TarBase v8.0	RBX1	#N/A	#N/A
MIMAT0002816	hsa-miR-494-3p	ENSG00000101412	E2F1	TarBase v8.0	#N/A	#N/A	#N/A
MIMAT0002816	hsa-miR-494-3p	ENSG00000101558	VAPA	TarBase v8.0	#N/A	#N/A	#N/A
MIMAT0002816	hsa-miR-494-3p	ENSG00000102900	NUP93	TarBase v8.0	#N/A	#N/A	#N/A
MIMAT0002816	hsa-miR-494-3p	ENSG00000104765	BNIP3L	TarBase v8.0	#N/A	#N/A	#N/A
MIMAT0002816	hsa-miR-494-3p	ENSG00000108953	YWHAE	TarBase v8.0	#N/A	#N/A	#N/A
MIMAT0002816	hsa-miR-494-3p	ENSG00000111237	VPS29	TarBase v8.0	#N/A	#N/A	#N/A
MIMAT0002816	hsa-miR-494-3p	ENSG00000111652	COPS7A	TarBase v8.0	#N/A	#N/A	#N/A
MIMAT0002816	hsa-miR-494-3p	ENSG00000114742	WDR48	TarBase v8.0	#N/A	#N/A	#N/A
MIMAT0002816	hsa-miR-494-3p	ENSG00000115163	CENPA	TarBase v8.0	#N/A	#N/A	#N/A
MIMAT0002816	hsa-miR-494-3p	ENSG00000115415	STAT1	TarBase v8.0	#N/A	#N/A	#N/A
MIMAT0002816	hsa-miR-494-3p	ENSG00000116030	SUMO1	TarBase v8.0	#N/A	#N/A	#N/A
MIMAT0002816	hsa-miR-494-3p	ENSG00000116044	NFE2L2	TarBase v8.0	NFE2L2	#N/A	#N/A
MIMAT0002816	hsa-miR-494-3p	ENSG00000121966	CXCR4	TarBase v8.0	#N/A	CXCR4	#N/A
MIMAT0002816	hsa-miR-494-3p	ENSG00000122692	SMU1	TarBase v8.0	#N/A	#N/A	#N/A
MIMAT0002816	hsa-miR-494-3p	ENSG00000125875	TBC1D20	TarBase v8.0	#N/A	#N/A	#N/A
MIMAT0002816	hsa-miR-494-3p	ENSG00000130164	LDLR	TarBase v8.0	#N/A	#N/A	#N/A
MIMAT0002816	hsa-miR-494-3p	ENSG00000130724	CHMP2A	TarBase v8.0	#N/A	#N/A	#N/A
MIMAT0002816	hsa-miR-494-3p	ENSG00000131467	PSME3	TarBase v8.0	#N/A	PSME3	#N/A
MIMAT0002816	hsa-miR-494-3p	ENSG00000132182	NUP210	TarBase v8.0	#N/A	#N/A	#N/A
MIMAT0002816	hsa-miR-494-3p	ENSG00000132466	ANKRD17	TarBase v8.0	#N/A	#N/A	ANKRD17
MIMAT0002816	hsa-miR-494-3p	ENSG00000132824	SERINC3	TarBase v8.0	#N/A	#N/A	SERINC3
MIMAT0002816	hsa-miR-494-3p	ENSG00000134352	IL6ST	TarBase v8.0	#N/A	#N/A	#N/A
MIMAT0002816	hsa-miR-494-3p	ENSG00000135316	SYNCRIP	TarBase v8.0	#N/A	#N/A	#N/A
MIMAT0002816	hsa-miR-494-3p	ENSG00000136436	CALCOCO2	TarBase v8.0	#N/A	#N/A	#N/A
MIMAT0002816	hsa-miR-494-3p	ENSG00000136754	ABI1	TarBase v8.0	#N/A	#N/A	#N/A
MIMAT0002816	hsa-miR-494-3p	ENSG00000136986	DERL1	TarBase v8.0	DERL1	#N/A	#N/A
MIMAT0002816	hsa-miR-494-3p	ENSG00000137947	GTF2B	TarBase v8.0	#N/A	#N/A	#N/A
MIMAT0002816	hsa-miR-494-3p	ENSG00000138448	ITGAV	TarBase v8.0	#N/A	#N/A	#N/A
MIMAT0002816	hsa-miR-494-3p	ENSG00000138757	G3BP2	TarBase v8.0	#N/A	#N/A	G3BP2
MIMAT0002816	hsa-miR-494-3p	ENSG00000138760	SCARB2	TarBase v8.0	#N/A	#N/A	#N/A
MIMAT0002816	hsa-miR-494-3p	ENSG00000140575	IQGAP1	TarBase v8.0	#N/A	#N/A	#N/A
MIMAT0002816	hsa-miR-494-3p	ENSG00000140577	CRTC3	TarBase v8.0	#N/A	#N/A	#N/A
MIMAT0002816	hsa-miR-494-3p	ENSG00000142507	PSMB6	TarBase v8.0	PSMB6	#N/A	#N/A
MIMAT0002816	hsa-miR-494-3p	ENSG00000142687	KIAA0319L	TarBase v8.0	#N/A	#N/A	#N/A
MIMAT0002816	hsa-miR-494-3p	ENSG00000143553	SNAPIN	TarBase v8.0	#N/A	#N/A	#N/A
MIMAT0002816	hsa-miR-494-3p	ENSG00000144136	SLC20A1	TarBase v8.0	#N/A	#N/A	#N/A
MIMAT0002816	hsa-miR-494-3p	ENSG00000145907	G3BP1	TarBase v8.0	#N/A	#N/A	G3BP1
MIMAT0002816	hsa-miR-494-3p	ENSG00000150093	ITGB1	TarBase v8.0	#N/A	#N/A	#N/A
MIMAT0002816	hsa-miR-494-3p	ENSG00000153767	GTF2E1	TarBase v8.0	#N/A	#N/A	#N/A
MIMAT0002816	hsa-miR-494-3p	ENSG00000154582	ELOC	TarBase v8.0	#N/A	#N/A	#N/A
MIMAT0002816	hsa-miR-494-3p	ENSG00000156976	EIF4A2	TarBase v8.0	#N/A	#N/A	#N/A
MIMAT0002816	hsa-miR-494-3p	ENSG00000160917	CPSF4	TarBase v8.0	#N/A	#N/A	#N/A
MIMAT0002816	hsa-miR-494-3p	ENSG00000161960	EIF4A1	TarBase v8.0	#N/A	#N/A	#N/A
MIMAT0002816	hsa-miR-494-3p	ENSG00000164163	ABCE1	TarBase v8.0	#N/A	#N/A	#N/A
MIMAT0002816	hsa-miR-494-3p	ENSG00000167601	AXL	TarBase v8.0	#N/A	#N/A	AXL
MIMAT0002816	hsa-miR-494-3p	ENSG00000167977	KCTD5	TarBase v8.0	KCTD5	#N/A	#N/A
MIMAT0002816	hsa-miR-494-3p	ENSG00000168610	STAT3	TarBase v8.0	#N/A	#N/A	#N/A
MIMAT0002816	hsa-miR-494-3p	ENSG00000169679	BUB1	TarBase v8.0	#N/A	BUB1	#N/A
MIMAT0002816	hsa-miR-494-3p	ENSG00000170421	KRT8	TarBase v8.0	#N/A	#N/A	#N/A
MIMAT0002816	hsa-miR-494-3p	ENSG00000171497	PPID	TarBase v8.0	#N/A	PPID	#N/A
MIMAT0002816	hsa-miR-494-3p	ENSG00000172977	KAT5	TarBase v8.0	KAT5	KAT5	KAT5
MIMAT0002816	hsa-miR-494-3p	ENSG00000173402	DAG1	TarBase v8.0	#N/A	#N/A	#N/A
MIMAT0002816	hsa-miR-494-3p	ENSG00000175115	PACS1	TarBase v8.0	#N/A	#N/A	#N/A
MIMAT0002816	hsa-miR-494-3p	ENSG00000175334	BANF1	TarBase v8.0	#N/A	#N/A	#N/A
MIMAT0002816	hsa-miR-494-3p	ENSG00000196352	CD55	TarBase v8.0	#N/A	#N/A	CD55
MIMAT0002816	hsa-miR-494-3p	ENSG00000196419	XRCC6	TarBase v8.0	#N/A	#N/A	XRCC6
MIMAT0002816	hsa-miR-494-3p	ENSG00000198408	OGA	TarBase v8.0	#N/A	#N/A	#N/A
MIMAT0002816	hsa-miR-494-3p	ENSG00000198890	PRMT6	TarBase v8.0	#N/A	#N/A	#N/A
MIMAT0024616	hsa-miR-6132	ENSG00000099817	POLR2E	miRTarBase 2022	#N/A	#N/A	#N/A
MIMAT0024616	hsa-miR-6132	ENSG00000105701	FKBP8	miRTarBase 2022	#N/A	FKBP8	#N/A
MIMAT0024616	hsa-miR-6132	ENSG00000127022	CANX	miRTarBase 2022	#N/A	#N/A	#N/A
MIMAT0024616	hsa-miR-6132	ENSG00000163002	NUP35	miRTarBase 2022	#N/A	#N/A	#N/A
MIMAT0024616	hsa-miR-6132	ENSG00000283777	CANX	miRTarBase 2022	#N/A	#N/A	#N/A
MIMAT0027526	hsa-miR-6813-5p	ENSG00000100030	MAPK1	miRTarBase 2022	#N/A	MAPK1	#N/A
MIMAT0027526	hsa-miR-6813-5p	ENSG00000100403	ZC3H7B	miRTarBase 2022	#N/A	#N/A	#N/A
MIMAT0027526	hsa-miR-6813-5p	ENSG00000108639	SYNGR2	miRTarBase 2022	#N/A	#N/A	#N/A
MIMAT0027526	hsa-miR-6813-5p	ENSG00000110400	NECTIN1	miRTarBase 2022	#N/A	#N/A	#N/A
MIMAT0027526	hsa-miR-6813-5p	ENSG00000244509	APOBEC3C	miRTarBase 2022	#N/A	#N/A	APOBEC3C
MIMAT0027596	hsa-miR-6848-5p	ENSG00000100403	ZC3H7B	miRTarBase 2022	#N/A	#N/A	#N/A
MIMAT0027596	hsa-miR-6848-5p	ENSG00000101412	E2F1	miRTarBase 2022	#N/A	#N/A	#N/A
MIMAT0027596	hsa-miR-6848-5p	ENSG00000147065	MSN	miRTarBase 2022	#N/A	#N/A	#N/A
MIMAT0027596	hsa-miR-6848-5p	ENSG00000196352	CD55	miRTarBase 2022	#N/A	#N/A	CD55
MIMAT0027596	hsa-miR-6848-5p	ENSG00000204516	MICB	miRTarBase 2022	#N/A	#N/A	#N/A
MIMAT0027596	hsa-miR-6848-5p	ENSG00000206449	MICB	miRTarBase 2022	#N/A	#N/A	#N/A
MIMAT0027596	hsa-miR-6848-5p	ENSG00000227772	MICB	miRTarBase 2022	#N/A	#N/A	#N/A
MIMAT0027596	hsa-miR-6848-5p	ENSG00000234218	MICB	miRTarBase 2022	#N/A	#N/A	#N/A
MIMAT0027596	hsa-miR-6848-5p	ENSG00000238289	MICB	miRTarBase 2022	#N/A	#N/A	#N/A

## Sheet: Cluster 3_Increase
miRNA IDs	miRNA Names	Target Gene IDs	Target Gene Names	Targets Resource	GO:0045892~negative regulation of DNA-templated transcription	GO:0000122~negative regulation of transcription by RNA polymerase II	GO:0006915~apoptotic process
MIMAT0005865	hsa-miR-1202	ENSG00000102900	NUP93	TarBase v8.0	#N/A	#N/A	#N/A
MIMAT0005865	hsa-miR-1202	ENSG00000111057	KRT18	TarBase v8.0	#N/A	#N/A	#N/A
MIMAT0005865	hsa-miR-1202	ENSG00000125266	EFNB2	TarBase v8.0	#N/A	#N/A	#N/A
MIMAT0005865	hsa-miR-1202	ENSG00000130699	TAF4	TarBase v8.0	#N/A	#N/A	#N/A
MIMAT0005865	hsa-miR-1202	ENSG00000135316	SYNCRIP	TarBase v8.0	#N/A	#N/A	#N/A
MIMAT0005865	hsa-miR-1202	ENSG00000136986	DERL1	TarBase v8.0	#N/A	#N/A	#N/A
MIMAT0005865	hsa-miR-1202	ENSG00000141867	BRD4	TarBase v8.0	#N/A	#N/A	#N/A
MIMAT0005865	hsa-miR-1202	ENSG00000108561	C1QBP	TarBase v8.0	#N/A	C1QBP	C1QBP
MIMAT0005865	hsa-miR-1202	ENSG00000175115	PACS1	TarBase v8.0	#N/A	#N/A	#N/A
MIMAT0005865	hsa-miR-1202	ENSG00000198668	CALM1	TarBase v8.0	#N/A	#N/A	#N/A
MIMAT0005865	hsa-miR-1202	ENSG00000204256	BRD2	TarBase v8.0	#N/A	#N/A	#N/A
MIMAT0005865	hsa-miR-1202	ENSG00000089902	RCOR1	TarBase v8.0	RCOR1	#N/A	#N/A
MIMAT0005865	hsa-miR-1202	ENSG00000147162	OGT	TarBase v8.0	#N/A	OGT	OGT
MIMAT0005865	hsa-miR-1202	ENSG00000170248	PDCD6IP	TarBase v8.0	#N/A	#N/A	PDCD6IP
MIMAT0005865	hsa-miR-1202	ENSG00000198373	WWP2	TarBase v8.0	WWP2	WWP2	#N/A
MIMAT0022943	hsa-miR-1233-5p	ENSG00000108953	YWHAE	miRTarBase 2022	#N/A	#N/A	#N/A
MIMAT0022943	hsa-miR-1233-5p	ENSG00000274474	YWHAE	miRTarBase 2022	#N/A	#N/A	#N/A
MIMAT0022943	hsa-miR-1233-5p	ENSG00000067560	RHOA	miRTarBase 2022	#N/A	#N/A	#N/A
MIMAT0022943	hsa-miR-1233-5p	ENSG00000140564	FURIN	miRTarBase 2022	#N/A	#N/A	#N/A
MIMAT0022943	hsa-miR-1233-5p	ENSG00000134853	PDGFRA	miRTarBase 2022	#N/A	#N/A	#N/A
MIMAT0022943	hsa-miR-1233-5p	ENSG00000138443	ABI2	miRTarBase 2022	#N/A	#N/A	#N/A
MIMAT0022943	hsa-miR-1233-5p	ENSG00000153187	HNRNPU	miRTarBase 2022	#N/A	HNRNPU	#N/A
MIMAT0022943	hsa-miR-1233-5p	ENSG00000099817	POLR2E	miRTarBase 2022	#N/A	#N/A	#N/A
MIMAT0022943	hsa-miR-1233-5p	ENSG00000130726	TRIM28	miRTarBase 2022	TRIM28	TRIM28	#N/A
MIMAT0022943	hsa-miR-1233-5p	ENSG00000141510	TP53	miRTarBase 2022	TP53	TP53	TP53
MIMAT0022943	hsa-miR-1233-5p	ENSG00000196419	XRCC6	miRTarBase 2022	XRCC6	#N/A	#N/A
MIMAT0026486	hsa-miR-328-5p	ENSG00000100393	EP300	miRTarBase 2022	#N/A	EP300	EP300
MIMAT0026486	hsa-miR-328-5p	ENSG00000140564	FURIN	miRTarBase 2022	#N/A	#N/A	#N/A
MIMAT0026486	hsa-miR-328-5p	ENSG00000106682	EIF4H	miRTarBase 2022	#N/A	#N/A	#N/A
MIMAT0026486	hsa-miR-328-5p	ENSG00000198373	WWP2	miRTarBase 2022	WWP2	WWP2	#N/A
MIMAT0019913	hsa-miR-4763-3p	ENSG00000185825	BCAP31	miRTarBase 2022	#N/A	#N/A	BCAP31
MIMAT0019913	hsa-miR-4763-3p	ENSG00000094916	CBX5	miRTarBase 2022	CBX5	CBX5	#N/A
MIMAT0019913	hsa-miR-4763-3p	ENSG00000142453	CARM1	miRTarBase 2022	#N/A	#N/A	#N/A
MIMAT0019913	hsa-miR-4763-3p	ENSG00000105701	FKBP8	miRTarBase 2022	#N/A	#N/A	FKBP8
MIMAT0019913	hsa-miR-4763-3p	ENSG00000116030	SUMO1	miRTarBase 2022	SUMO1	#N/A	#N/A
MIMAT0019913	hsa-miR-4763-3p	ENSG00000100403	ZC3H7B	miRTarBase 2022	#N/A	#N/A	#N/A
MIMAT0019913	hsa-miR-4763-3p	ENSG00000128016	ZFP36	miRTarBase 2022	#N/A	ZFP36	#N/A
MIMAT0019913	hsa-miR-4763-3p	ENSG00000141510	TP53	miRTarBase 2022	TP53	TP53	TP53
MIMAT0022260	hsa-miR-5572	ENSG00000100603	SNW1	miRTarBase 2022	SNW1	SNW1	#N/A
MIMAT0022260	hsa-miR-5572	ENSG00000119820	YIPF4	miRTarBase 2022	#N/A	#N/A	#N/A
MIMAT0022260	hsa-miR-5572	ENSG00000136243	NUPL2	miRTarBase 2022	#N/A	#N/A	#N/A
MIMAT0004952	hsa-miR-665	ENSG00000119335	SET	TarBase v8.0	SET	#N/A	#N/A
MIMAT0004952	hsa-miR-665	ENSG00000100030	MAPK1	TarBase v8.0	#N/A	#N/A	MAPK1
MIMAT0004952	hsa-miR-665	ENSG00000005007	UPF1	TarBase v8.0	#N/A	#N/A	#N/A
MIMAT0004952	hsa-miR-665	ENSG00000087302	RTRAF	TarBase v8.0	#N/A	#N/A	#N/A
MIMAT0004952	hsa-miR-665	ENSG00000124214	STAU1	TarBase v8.0	#N/A	#N/A	#N/A
MIMAT0004952	hsa-miR-665	ENSG00000127481	UBR4	TarBase v8.0	#N/A	#N/A	#N/A
MIMAT0004952	hsa-miR-665	ENSG00000137076	TLN1	TarBase v8.0	#N/A	#N/A	#N/A
MIMAT0004952	hsa-miR-665	ENSG00000011275	RNF216	TarBase v8.0	#N/A	#N/A	RNF216
MIMAT0004952	hsa-miR-665	ENSG00000128016	ZFP36	TarBase v8.0	#N/A	ZFP36	#N/A
MIMAT0027464	hsa-miR-6782-5p	ENSG00000116030	SUMO1	miRTarBase 2022	SUMO1	#N/A	#N/A
MIMAT0027464	hsa-miR-6782-5p	ENSG00000102900	NUP93	miRTarBase 2022	#N/A	#N/A	#N/A
MIMAT0027464	hsa-miR-6782-5p	ENSG00000130164	LDLR	miRTarBase 2022	#N/A	#N/A	#N/A
MIMAT0027464	hsa-miR-6782-5p	ENSG00000196262	PPIA	miRTarBase 2022	#N/A	#N/A	PPIA
MIMAT0027464	hsa-miR-6782-5p	ENSG00000137076	TLN1	miRTarBase 2022	#N/A	#N/A	#N/A
MIMAT0027583	hsa-miR-6840-3p	ENSG00000171681	ATF7IP	miRTarBase 2022	ATF7IP	ATF7IP	#N/A
MIMAT0027583	hsa-miR-6840-3p	ENSG00000164916	FOXK1	miRTarBase 2022	FOXK1	FOXK1	#N/A
MIMAT0027583	hsa-miR-6840-3p	ENSG00000105373	NOP53	miRTarBase 2022	#N/A	NOP53	#N/A
MIMAT0027583	hsa-miR-6840-3p	ENSG00000081026	MAGI3	miRTarBase 2022	#N/A	#N/A	MAGI3
MIMAT0027583	hsa-miR-6840-3p	ENSG00000179364	PACS2	miRTarBase 2022	#N/A	#N/A	PACS2
MIMAT0027583	hsa-miR-6840-3p	ENSG00000180370	PAK2	miRTarBase 2022	#N/A	#N/A	PAK2
MIMAT0027583	hsa-miR-6840-3p	ENSG00000113569	NUP155	miRTarBase 2022	#N/A	#N/A	#N/A
MIMAT0027583	hsa-miR-6840-3p	ENSG00000010610	CD4	miRTarBase 2022	#N/A	#N/A	#N/A
MIMAT0027583	hsa-miR-6840-3p	ENSG00000121236	TRIM6	miRTarBase 2022	TRIM6	#N/A	#N/A
MIMAT0027583	hsa-miR-6840-3p	ENSG00000235233	MICA	miRTarBase 2022	#N/A	#N/A	#N/A
MIMAT0027583	hsa-miR-6840-3p	ENSG00000183214	MICA	miRTarBase 2022	#N/A	#N/A	#N/A
MIMAT0027583	hsa-miR-6840-3p	ENSG00000176485	PLA2G16	miRTarBase 2022	#N/A	#N/A	#N/A
MIMAT0027583	hsa-miR-6840-3p	ENSG00000170581	STAT2	miRTarBase 2022	#N/A	#N/A	#N/A
MIMAT0027583	hsa-miR-6840-3p	ENSG00000025800	KPNA6	miRTarBase 2022	#N/A	#N/A	#N/A
MIMAT0027583	hsa-miR-6840-3p	ENSG00000204267	TAP2	miRTarBase 2022	#N/A	#N/A	#N/A
MIMAT0027583	hsa-miR-6840-3p	ENSG00000232326	TAP2	miRTarBase 2022	#N/A	#N/A	#N/A
MIMAT0027583	hsa-miR-6840-3p	ENSG00000237599	TAP2	miRTarBase 2022	#N/A	#N/A	#N/A
MIMAT0027583	hsa-miR-6840-3p	ENSG00000228582	TAP2	miRTarBase 2022	#N/A	#N/A	#N/A
MIMAT0027583	hsa-miR-6840-3p	ENSG00000206235	TAP2	miRTarBase 2022	#N/A	#N/A	#N/A
MIMAT0027583	hsa-miR-6840-3p	ENSG00000225967	TAP2	miRTarBase 2022	#N/A	#N/A	#N/A
MIMAT0027583	hsa-miR-6840-3p	ENSG00000206299	TAP2	miRTarBase 2022	#N/A	#N/A	#N/A
MIMAT0027583	hsa-miR-6840-3p	ENSG00000223481	TAP2	miRTarBase 2022	#N/A	#N/A	#N/A
MIMAT0027583	hsa-miR-6840-3p	ENSG00000092445	TYRO3	miRTarBase 2022	#N/A	#N/A	#N/A
MIMAT0027583	hsa-miR-6840-3p	ENSG00000079246	XRCC5	miRTarBase 2022	XRCC5	#N/A	#N/A
MIMAT0027583	hsa-miR-6840-3p	ENSG00000119912	IDE	miRTarBase 2022	#N/A	#N/A	#N/A
MIMAT0027583	hsa-miR-6840-3p	ENSG00000136560	TANK	miRTarBase 2022	#N/A	#N/A	#N/A
MIMAT0004979	hsa-miR-936	ENSG00000171681	ATF7IP	TarBase v8.0	ATF7IP	ATF7IP	#N/A
MIMAT0004979	hsa-miR-936	ENSG00000116044	NFE2L2	TarBase v8.0	#N/A	#N/A	#N/A
MIMAT0004979	hsa-miR-936	ENSG00000121060	TRIM25	TarBase v8.0	#N/A	#N/A	#N/A
MIMAT0004979	hsa-miR-936	ENSG00000144381	HSPD1	TarBase v8.0	#N/A	#N/A	#N/A
MIMAT0004979	hsa-miR-936	ENSG00000145907	G3BP1	TarBase v8.0	#N/A	#N/A	#N/A
MIMAT0004979	hsa-miR-936	ENSG00000157020	SEC13	TarBase v8.0	#N/A	#N/A	#N/A
MIMAT0004979	hsa-miR-936	ENSG00000240065	PSMB9	TarBase v8.0	#N/A	#N/A	#N/A

## Sheet: Cluster 4_Late increase
miRNA IDs	miRNA Names	Target Gene IDs	Target Gene Names	Targets Resource	GO:0006606~protein import into nucleus	GO:0051028~mRNA transport	GO:0043923~positive regulation by host of viral transcription
MIMAT0005871	hsa-miR-1207-5p	ENSG00000061676	NCKAP1	TarBase v8.0	#N/A	#N/A	#N/A
MIMAT0005871	hsa-miR-1207-5p	ENSG00000069329	VPS35	TarBase v8.0	#N/A	#N/A	#N/A
MIMAT0005871	hsa-miR-1207-5p	ENSG00000081026	MAGI3	TarBase v8.0	#N/A	#N/A	#N/A
MIMAT0005871	hsa-miR-1207-5p	ENSG00000082898	XPO1	TarBase v8.0	#N/A	#N/A	#N/A
MIMAT0005871	hsa-miR-1207-5p	ENSG00000094916	CBX5	TarBase v8.0	#N/A	#N/A	#N/A
MIMAT0005871	hsa-miR-1207-5p	ENSG00000099956	SMARCB1	TarBase v8.0	#N/A	#N/A	SMARCB1
MIMAT0005871	hsa-miR-1207-5p	ENSG00000100393	EP300	TarBase v8.0	#N/A	#N/A	EP300
MIMAT0005871	hsa-miR-1207-5p	ENSG00000100603	SNW1	TarBase v8.0	#N/A	#N/A	SNW1
MIMAT0005871	hsa-miR-1207-5p	ENSG00000105281	SLC1A5	TarBase v8.0	#N/A	#N/A	#N/A
MIMAT0005871	hsa-miR-1207-5p	ENSG00000107862	GBF1	TarBase v8.0	#N/A	#N/A	#N/A
MIMAT0005871	hsa-miR-1207-5p	ENSG00000108953	YWHAE	TarBase v8.0	#N/A	#N/A	#N/A
MIMAT0005871	hsa-miR-1207-5p	ENSG00000127481	UBR4	TarBase v8.0	#N/A	#N/A	#N/A
MIMAT0005871	hsa-miR-1207-5p	ENSG00000131467	PSME3	TarBase v8.0	#N/A	#N/A	#N/A
MIMAT0005871	hsa-miR-1207-5p	ENSG00000132819	RBM38	TarBase v8.0	#N/A	#N/A	#N/A
MIMAT0005871	hsa-miR-1207-5p	ENSG00000143217	NECTIN4	TarBase v8.0	#N/A	#N/A	#N/A
MIMAT0005871	hsa-miR-1207-5p	ENSG00000158195	WASF2	TarBase v8.0	#N/A	#N/A	#N/A
MIMAT0005871	hsa-miR-1207-5p	ENSG00000164615	CAMLG	TarBase v8.0	#N/A	#N/A	#N/A
MIMAT0005871	hsa-miR-1207-5p	ENSG00000168036	CTNNB1	TarBase v8.0	#N/A	#N/A	#N/A
MIMAT0005871	hsa-miR-1207-5p	ENSG00000176485	PLAAT3	TarBase v8.0	#N/A	#N/A	#N/A
MIMAT0005871	hsa-miR-1207-5p	ENSG00000182568	SATB1	TarBase v8.0	#N/A	#N/A	#N/A
MIMAT0005871	hsa-miR-1207-5p	ENSG00000198668	CALM1	TarBase v8.0	#N/A	#N/A	#N/A
MIMAT0005871	hsa-miR-1207-5p	ENSG00000204256	BRD2	TarBase v8.0	#N/A	#N/A	#N/A
MIMAT0005871	hsa-miR-1207-5p	ENSG00000272391	POM121C	TarBase v8.0	POM121C	POM121C	#N/A
MIMAT0005871	hsa-miR-1207-5p	ENSG00000128016	ZFP36	TarBase v8.0	#N/A	ZFP36	#N/A
MIMAT0005898	hsa-miR-1246	ENSG00000138757	G3BP2	TarBase v8.0	#N/A	G3BP2	#N/A
MIMAT0005898	hsa-miR-1246	ENSG00000065150	IPO5	TarBase v8.0	IPO5	#N/A	#N/A
MIMAT0005898	hsa-miR-1246	ENSG00000003402	CFLAR	TarBase v8.0	#N/A	#N/A	#N/A
MIMAT0005898	hsa-miR-1246	ENSG00000005022	SLC25A5	TarBase v8.0	#N/A	#N/A	#N/A
MIMAT0005898	hsa-miR-1246	ENSG00000075785	RAB7A	TarBase v8.0	#N/A	#N/A	#N/A
MIMAT0005898	hsa-miR-1246	ENSG00000082898	XPO1	TarBase v8.0	#N/A	#N/A	#N/A
MIMAT0005898	hsa-miR-1246	ENSG00000103275	UBE2I	TarBase v8.0	#N/A	#N/A	#N/A
MIMAT0005898	hsa-miR-1246	ENSG00000114166	KAT2B	TarBase v8.0	#N/A	#N/A	#N/A
MIMAT0005898	hsa-miR-1246	ENSG00000126214	KLC1	TarBase v8.0	#N/A	#N/A	#N/A
MIMAT0005898	hsa-miR-1246	ENSG00000127022	CANX	TarBase v8.0	#N/A	#N/A	#N/A
MIMAT0005898	hsa-miR-1246	ENSG00000132274	TRIM22	TarBase v8.0	#N/A	#N/A	#N/A
MIMAT0005898	hsa-miR-1246	ENSG00000132466	ANKRD17	TarBase v8.0	#N/A	#N/A	#N/A
MIMAT0005898	hsa-miR-1246	ENSG00000153187	HNRNPU	TarBase v8.0	#N/A	#N/A	#N/A
MIMAT0005898	hsa-miR-1246	ENSG00000161960	EIF4A1	TarBase v8.0	#N/A	#N/A	#N/A
MIMAT0005898	hsa-miR-1246	ENSG00000182827	ACBD3	TarBase v8.0	#N/A	#N/A	#N/A
MIMAT0005898	hsa-miR-1246	ENSG00000025800	KPNA6	TarBase v8.0	KPNA6	#N/A	#N/A
MIMAT0005898	hsa-miR-1246	ENSG00000085415	SEH1L	TarBase v8.0	#N/A	SEH1L	#N/A
MIMAT0003240	hsa-miR-575	ENSG00000107581	EIF3A	TarBase v8.0	#N/A	#N/A	#N/A
MIMAT0003240	hsa-miR-575	ENSG00000113595	TRIM23	TarBase v8.0	#N/A	#N/A	#N/A
MIMAT0003240	hsa-miR-575	ENSG00000121060	TRIM25	TarBase v8.0	#N/A	#N/A	#N/A
MIMAT0003240	hsa-miR-575	ENSG00000143553	SNAPIN	TarBase v8.0	#N/A	#N/A	#N/A
MIMAT0003240	hsa-miR-575	ENSG00000149136	SSRP1	TarBase v8.0	#N/A	#N/A	#N/A
MIMAT0003240	hsa-miR-575	ENSG00000156976	EIF4A2	TarBase v8.0	#N/A	#N/A	#N/A
MIMAT0003240	hsa-miR-575	ENSG00000166825	ANPEP	TarBase v8.0	#N/A	#N/A	#N/A
MIMAT0003240	hsa-miR-575	ENSG00000168036	CTNNB1	TarBase v8.0	#N/A	#N/A	#N/A
MIMAT0003240	hsa-miR-575	ENSG00000083312	TNPO1	TarBase v8.0	TNPO1	#N/A	#N/A
MIMAT0024599	hsa-miR-6126	ENSG00000127022	CANX	miRTarBase 2022	#N/A	#N/A	#N/A
MIMAT0024599	hsa-miR-6126	ENSG00000283777	CANX	miRTarBase 2022	#N/A	#N/A	#N/A
MIMAT0024599	hsa-miR-6126	ENSG00000185591	SP1	miRTarBase 2022	#N/A	#N/A	SP1
MIMAT0024599	hsa-miR-6126	ENSG00000110651	CD81	miRTarBase 2022	#N/A	#N/A	#N/A
MIMAT0024599	hsa-miR-6126	ENSG00000116062	MSH6	miRTarBase 2022	#N/A	#N/A	#N/A
MIMAT0024599	hsa-miR-6126	ENSG00000135679	MDM2	miRTarBase 2022	#N/A	#N/A	#N/A
MIMAT0024599	hsa-miR-6126	ENSG00000150093	ITGB1	miRTarBase 2022	#N/A	#N/A	#N/A
MIMAT0024599	hsa-miR-6126	ENSG00000204592	HLA-E	miRTarBase 2022	#N/A	#N/A	#N/A
MIMAT0024599	hsa-miR-6126	ENSG00000230254	HLA-E	miRTarBase 2022	#N/A	#N/A	#N/A
MIMAT0024599	hsa-miR-6126	ENSG00000225201	HLA-E	miRTarBase 2022	#N/A	#N/A	#N/A
MIMAT0024599	hsa-miR-6126	ENSG00000233904	HLA-E	miRTarBase 2022	#N/A	#N/A	#N/A
MIMAT0024599	hsa-miR-6126	ENSG00000236632	HLA-E	miRTarBase 2022	#N/A	#N/A	#N/A
MIMAT0024599	hsa-miR-6126	ENSG00000206493	HLA-E	miRTarBase 2022	#N/A	#N/A	#N/A
MIMAT0024599	hsa-miR-6126	ENSG00000229252	HLA-E	miRTarBase 2022	#N/A	#N/A	#N/A
MIMAT0024599	hsa-miR-6126	ENSG00000128016	ZFP36	miRTarBase 2022	#N/A	ZFP36	#N/A
MIMAT0025472	hsa-miR-6508-5p	ENSG00000114030	KPNA1	miRTarBase 2022	KPNA1	#N/A	#N/A
MIMAT0025472	hsa-miR-6508-5p	ENSG00000163002	NUP35	miRTarBase 2022	#N/A	NUP35	#N/A
MIMAT0025472	hsa-miR-6508-5p	ENSG00000093000	NUP50	miRTarBase 2022	NUP50	NUP50	#N/A
MIMAT0025472	hsa-miR-6508-5p	ENSG00000215301	DDX3X	miRTarBase 2022	#N/A	#N/A	#N/A
MIMAT0025472	hsa-miR-6508-5p	ENSG00000135679	MDM2	miRTarBase 2022	#N/A	#N/A	#N/A
MIMAT0025472	hsa-miR-6508-5p	ENSG00000085415	SEH1L	miRTarBase 2022	#N/A	SEH1L	#N/A
MIMAT0027682	hsa-miR-6891-5p	ENSG00000186432	KPNA4	miRTarBase 2022	KPNA4	#N/A	#N/A
MIMAT0027682	hsa-miR-6891-5p	ENSG00000179364	PACS2	miRTarBase 2022	#N/A	#N/A	#N/A
MIMAT0027682	hsa-miR-6891-5p	ENSG00000013573	DDX11	miRTarBase 2022	#N/A	#N/A	#N/A
MIMAT0027682	hsa-miR-6891-5p	ENSG00000145907	G3BP1	miRTarBase 2022	#N/A	#N/A	#N/A
MIMAT0027682	hsa-miR-6891-5p	ENSG00000075785	RAB7A	miRTarBase 2022	#N/A	#N/A	#N/A
MIMAT0027682	hsa-miR-6891-5p	ENSG00000108953	YWHAE	miRTarBase 2022	#N/A	#N/A	#N/A
MIMAT0027682	hsa-miR-6891-5p	ENSG00000274474	YWHAE	miRTarBase 2022	#N/A	#N/A	#N/A
MIMAT0027682	hsa-miR-6891-5p	ENSG00000181163	NPM1	miRTarBase 2022	#N/A	#N/A	#N/A
MIMAT0027682	hsa-miR-6891-5p	ENSG00000177885	GRB2	miRTarBase 2022	#N/A	#N/A	#N/A
MIMAT0027682	hsa-miR-6891-5p	ENSG00000119335	SET	miRTarBase 2022	#N/A	#N/A	#N/A
MIMAT0027682	hsa-miR-6891-5p	ENSG00000164430	MB21D1	miRTarBase 2022	#N/A	#N/A	#N/A
MIMAT0027682	hsa-miR-6891-5p	ENSG00000127481	UBR4	miRTarBase 2022	#N/A	#N/A	#N/A
MIMAT0027682	hsa-miR-6891-5p	ENSG00000158195	WASF2	miRTarBase 2022	#N/A	#N/A	#N/A
MIMAT0027682	hsa-miR-6891-5p	ENSG00000127022	CANX	miRTarBase 2022	#N/A	#N/A	#N/A
MIMAT0027682	hsa-miR-6891-5p	ENSG00000283777	CANX	miRTarBase 2022	#N/A	#N/A	#N/A
MIMAT0027682	hsa-miR-6891-5p	ENSG00000083312	TNPO1	miRTarBase 2022	TNPO1	#N/A	#N/A
MIMAT0027682	hsa-miR-6891-5p	ENSG00000100393	EP300	miRTarBase 2022	#N/A	#N/A	EP300
MIMAT0028211	hsa-miR-7150	ENSG00000170421	KRT8	miRTarBase 2022	#N/A	#N/A	#N/A
MIMAT0028211	hsa-miR-7150	ENSG00000141510	TP53	miRTarBase 2022	TP53	#N/A	#N/A
MIMAT0028211	hsa-miR-7150	ENSG00000116030	SUMO1	miRTarBase 2022	#N/A	#N/A	#N/A
MIMAT0028211	hsa-miR-7150	ENSG00000108639	SYNGR2	miRTarBase 2022	#N/A	#N/A	#N/A
